# Supplementary material for: Positive selection underlies repeated knockout of ORF8 in SARS-CoV-2 evolution
Source: Nat Commun. 2024 Apr 13;15:3207. doi: 10.1038/s41467-024-47599-5 (PMC11016114; doi:10.1038/s41467-024-47599-5)
Supplement: Supplementary file 4 — Source Data [file 41467_2024_47599_MOESM4_ESM.zip]

Archive with 34 entries (26 files):
- Source Data/
- Source Data/.DS_Store
- __MACOSX/Source Data/._.DS_Store
- Source Data/Fig1/
- Source Data/Supplemental/
- Source Data/Fig5/
- Source Data/Fig2/
- Source Data/Fig3/
- Source Data/Fig4/
- Source Data/Fig1/1C_SourceData.json
- Source Data/Fig1/1AB_SourceData.tsv
- Source Data/Fig1/1D_SourceData.tsv
- Source Data/Supplemental/S3/
- Source Data/Supplemental/.DS_Store
- __MACOSX/Source Data/Supplemental/._.DS_Store
- Source Data/Supplemental/S6_SourceData.tsv.zip
- Source Data/Supplemental/S9_SourceData.tsv
- Source Data/Supplemental/S1_SourceData.tsv
- Source Data/Supplemental/S8_SourceData.tsv
- Source Data/Supplemental/S7_SourceData.tsv
- Source Data/Supplemental/S5_SourceData.tsv
- Source Data/Supplemental/S2_SourceData.tsv
- Source Data/Supplemental/S4_SourceData.tsv
- Source Data/Fig5/5B_SourceData.tsv
- Source Data/Fig5/5A_SourceData.tsv
- Source Data/Fig2/2B_SourceData.tsv
- Source Data/Fig2/2A_SourceData.tsv
- Source Data/Fig3/3A_SourceData.tsv
- Source Data/Fig3/3B_SourceData.tsv
- Source Data/Fig4/4A_SourceData.tsv
- Source Data/Fig4/4B_SourceData.tsv
- Source Data/Supplemental/S3/S3DE_SourceData.tsv
- Source Data/Supplemental/S3/S3C_SourceData.tsv
- Source Data/Supplemental/S3/S3AB_SourceData.tsv
