# Supplementary material for: Positive selection underlies repeated knockout of ORF8 in SARS-CoV-2 evolution
Source: Nat Commun. 2024 Apr 13;15:3207. doi: 10.1038/s41467-024-47599-5 (PMC11016114; doi:10.1038/s41467-024-47599-5)
Supplement: Supplementary file 4 — Source Data [file 41467_2024_47599_MOESM4_ESM.zip › Source Data/Fig1/1AB_SourceData.tsv]

gisaid_epi_isl	strain	date	ORF8_koType	clade
EPI_ISL_16309827	USA/WA-ASC-210991248/2022	2022-12-14	None	22E (BQ.1)
EPI_ISL_16309829	USA/WA-ASC-210991251/2022	2022-12-13	None	22E (BQ.1)
EPI_ISL_2340734	USA/WA-UW-21051027368/2021	2021-05-10	None	21C (Epsilon)
EPI_ISL_2340736	USA/WA-UW-21051014453/2021	2021-05-10	earlyStop	20I (Alpha, V1)
EPI_ISL_2340733	USA/WA-UW-21050782811/2021	2021-05-07	earlyStop	20I (Alpha, V1)
EPI_ISL_2340735	USA/WA-UW-21051037140/2021	2021-05-10	earlyStop	20I (Alpha, V1)
EPI_ISL_2340731	USA/WA-UW-21050798091/2021	2021-05-07	earlyStop	20I (Alpha, V1)
EPI_ISL_2340727	USA/WA-UW-21051093279/2021	2021-05-10	earlyStop	20I (Alpha, V1)
EPI_ISL_2340729	USA/WA-UW-21050822615/2021	2021-05-08	earlyStop	20I (Alpha, V1)
EPI_ISL_2340746	USA/WA-UW-21051018221/2021	2021-05-10	earlyStop	20I (Alpha, V1)
EPI_ISL_2340747	USA/WA-UW-21050802451/2021	2021-05-08	earlyStop	20I (Alpha, V1)
EPI_ISL_2340745	USA/WA-UW-21050884299/2021	2021-05-08	earlyStop	20I (Alpha, V1)
EPI_ISL_2340744	USA/WA-UW-21051084089/2021	2021-05-10	earlyStop	20I (Alpha, V1)
EPI_ISL_15329180	USA/WA-CDC-UW22092134324/2022	2022-09-21	BigDeletion	22B (BA.5)
EPI_ISL_2340742	USA/WA-UW-21051063423/2021	2021-05-10	None	21C (Epsilon)
EPI_ISL_2340740	USA/WA-UW-21050890106/2021	2021-05-08	None	21C (Epsilon)
EPI_ISL_2340738	USA/WA-UW-21050815408/2021	2021-05-08	earlyStop	20I (Alpha, V1)
EPI_ISL_2340741	USA/WA-UW-21050809518/2021	2021-05-08	earlyStop	20I (Alpha, V1)
EPI_ISL_2340737	USA/WA-UW-21050719748/2021	2021-05-07	earlyStop	20I (Alpha, V1)
EPI_ISL_15329161	USA/WA-CDC-UW22092185527/2022	2022-09-21	None	22B (BA.5)
EPI_ISL_2340756	USA/WA-UW-21050820078/2021	2021-05-08	earlyStop	20I (Alpha, V1)
EPI_ISL_2340755	USA/WA-UW-21051029502/2021	2021-05-10	earlyStop	20I (Alpha, V1)
EPI_ISL_2340752	USA/WA-UW-21051022891/2021	2021-05-10	None	21C (Epsilon)
EPI_ISL_2340754	USA/WA-UW-21051046853/2021	2021-05-10	earlyStop	20I (Alpha, V1)
EPI_ISL_2340757	USA/WA-UW-21051370889/2021	2021-05-13	earlyStop	20I (Alpha, V1)
EPI_ISL_2340758	USA/WA-UW-21051041767/2021	2021-05-10	earlyStop	20I (Alpha, V1)
EPI_ISL_2340749	USA/WA-UW-21051099958/2021	2021-05-10	None	21C (Epsilon)
EPI_ISL_2340748	USA/WA-UW-21050881465/2021	2021-05-08	earlyStop	20I (Alpha, V1)
EPI_ISL_2340753	USA/WA-UW-21050872830/2021	2021-05-08	earlyStop	20I (Alpha, V1)
EPI_ISL_2340761	USA/WA-UW-21050749024/2021	2021-05-07	None	21C (Epsilon)
EPI_ISL_2340760	USA/WA-UW-21050725756/2021	2021-05-07	earlyStop	20I (Alpha, V1)
EPI_ISL_2340767	USA/WA-UW-21051014747/2021	2021-05-10	earlyStop	20I (Alpha, V1)
EPI_ISL_2340769	USA/WA-UW-21051047270/2021	2021-05-10	earlyStop	20I (Alpha, V1)
EPI_ISL_2340763	USA/WA-UW-21051038641/2021	2021-05-10	earlyStop	20I (Alpha, V1)
EPI_ISL_2340768	USA/WA-UW-21050810377/2021	2021-05-08	None	20J (Gamma, V3)
EPI_ISL_2340762	USA/WA-UW-21051005552/2021	2021-05-10	earlyStop	20I (Alpha, V1)
EPI_ISL_2340765	USA/WA-UW-21051108581/2021	2021-05-11	earlyStop	20I (Alpha, V1)
EPI_ISL_2340764	USA/WA-UW-21051106844/2021	2021-05-11	earlyStop	20I (Alpha, V1)
EPI_ISL_2340703	USA/WA-UW-21051037400/2021	2021-05-10	None	21C (Epsilon)
EPI_ISL_2340700	USA/WA-UW-21051015369/2021	2021-05-10	earlyStop	20I (Alpha, V1)
EPI_ISL_2340701	USA/WA-UW-21051091171/2021	2021-05-10	earlyStop	20I (Alpha, V1)
EPI_ISL_2340702	USA/WA-UW-21051080624/2021	2021-05-10	earlyStop	20I (Alpha, V1)
EPI_ISL_2340712	USA/WA-UW-21051022100/2021	2021-05-10	None	20J (Gamma, V3)
EPI_ISL_2340714	USA/WA-UW-21051070934/2021	2021-05-10	None	21C (Epsilon)
EPI_ISL_2340710	USA/WA-UW-21050852335/2021	2021-05-08	None	20C
EPI_ISL_2340713	USA/WA-UW-21050803000/2021	2021-05-08	earlyStop	20I (Alpha, V1)
EPI_ISL_2340709	USA/WA-UW-21050878274/2021	2021-05-08	earlyStop	20I (Alpha, V1)
EPI_ISL_2340708	USA/WA-UW-21050827557/2021	2021-05-08	earlyStop	20I (Alpha, V1)
EPI_ISL_2340704	USA/WA-UW-21050858560/2021	2021-05-08	None	21C (Epsilon)
EPI_ISL_2340711	USA/WA-UW-21051038020/2021	2021-05-10	None	20J (Gamma, V3)
EPI_ISL_2340723	USA/WA-UW-21051114755/2021	2021-05-11	earlyStop	20I (Alpha, V1)
EPI_ISL_2340724	USA/WA-UW-21051023948/2021	2021-05-10	None	21C (Epsilon)
EPI_ISL_2340722	USA/WA-UW-21051177240/2021	2021-05-11	earlyStop	20I (Alpha, V1)
EPI_ISL_2340725	USA/WA-UW-21051093284/2021	2021-05-10	earlyStop	20I (Alpha, V1)
EPI_ISL_2340721	USA/WA-UW-21051050068/2021	2021-05-10	None	20J (Gamma, V3)
EPI_ISL_2340720	USA/WA-UW-21050870884/2021	2021-05-08	earlyStop	20I (Alpha, V1)
EPI_ISL_2340719	USA/WA-UW-21050837421/2021	2021-05-08	earlyStop	20I (Alpha, V1)
EPI_ISL_2340716	USA/WA-UW-21051163436/2021	2021-05-11	earlyStop	20I (Alpha, V1)
EPI_ISL_2340715	USA/WA-UW-21050744630/2021	2021-05-07	earlyStop	20I (Alpha, V1)
EPI_ISL_2340717	USA/WA-UW-21051121680/2021	2021-05-11	earlyStop	20I (Alpha, V1)
EPI_ISL_2340770	USA/WA-UW-21051116965/2021	2021-05-11	earlyStop	20I (Alpha, V1)
EPI_ISL_2340772	USA/WA-UW-21050853120/2021	2021-05-08	earlyStop	20I (Alpha, V1)
EPI_ISL_2340771	USA/WA-UW-21051065459/2021	2021-05-10	earlyStop	20I (Alpha, V1)
EPI_ISL_2340779	USA/WA-UW-21050736330/2021	2021-05-07	earlyStop	20I (Alpha, V1)
EPI_ISL_2340774	USA/WA-UW-21051077697/2021	2021-05-10	earlyStop	20I (Alpha, V1)
EPI_ISL_2340773	USA/WA-UW-21051091195/2021	2021-05-10	earlyStop	20I (Alpha, V1)
EPI_ISL_2340776	USA/WA-UW-21051069470/2021	2021-05-10	earlyStop	20I (Alpha, V1)
EPI_ISL_2340775	USA/WA-UW-21051102618/2021	2021-05-11	earlyStop	20I (Alpha, V1)
EPI_ISL_2340781	USA/WA-UW-21051065669/2021	2021-05-10	earlyStop	20I (Alpha, V1)
EPI_ISL_2340780	USA/WA-UW-21051174240/2021	2021-05-11	earlyStop	20I (Alpha, V1)
EPI_ISL_2340783	USA/WA-UW-21051044671/2021	2021-05-10	None	21C (Epsilon)
EPI_ISL_2340782	USA/WA-UW-21051253745/2021	2021-05-12	earlyStop	20I (Alpha, V1)
EPI_ISL_2340788	USA/WA-UW-21051083232/2021	2021-05-10	earlyStop	20I (Alpha, V1)
EPI_ISL_2340787	USA/WA-UW-21051029934/2021	2021-05-10	earlyStop	20G
EPI_ISL_2340785	USA/WA-UW-21050861701/2021	2021-05-08	earlyStop	20I (Alpha, V1)
EPI_ISL_2340791	USA/WA-UW-21051047663/2021	2021-05-10	None	21C (Epsilon)
EPI_ISL_2340792	USA/WA-UW-21051006543/2021	2021-05-10	earlyStop	20I (Alpha, V1)
EPI_ISL_2340793	USA/WA-UW-21051070466/2021	2021-05-10	earlyStop	20I (Alpha, V1)
EPI_ISL_2340794	USA/WA-UW-21050843105/2021	2021-05-08	earlyStop	20I (Alpha, V1)
EPI_ISL_14670101	USA/WA-CDC-LC0841103/2022	2022-08-10	None	22B (BA.5)
EPI_ISL_2340790	USA/WA-UW-21051014985/2021	2021-05-10	None	20J (Gamma, V3)
EPI_ISL_2340786	USA/WA-UW-21050717955/2021	2021-05-07	earlyStop	20I (Alpha, V1)
EPI_ISL_2340799	USA/WA-UW-21050808557/2021	2021-05-08	None	20J (Gamma, V3)
EPI_ISL_2340796	USA/WA-UW-21050818111/2021	2021-05-08	None	21C (Epsilon)
EPI_ISL_2340797	USA/WA-UW-21051150933/2021	2021-05-11	None	21D (Eta)
EPI_ISL_2340798	USA/WA-UW-21050742112/2021	2021-05-07	earlyStop	20I (Alpha, V1)
EPI_ISL_14670136	USA/WA-CDC-LC0840972/2022	2022-08-10	None	22B (BA.5)
EPI_ISL_14669962	USA/WA-CDC-LC0841044/2022	2022-08-10	None	22B (BA.5)
EPI_ISL_14669975	USA/WA-CDC-LC0841067/2022	2022-08-10	None	22B (BA.5)
EPI_ISL_16309196	USA/WA-ASC-210960452/2022	2022-12-16	None	22E (BQ.1)
EPI_ISL_14669972	USA/WA-CDC-LC0840375/2022	2022-08-10	None	22B (BA.5)
EPI_ISL_14669940	USA/WA-CDC-LC0840390/2022	2022-08-10	None	22B (BA.5)
EPI_ISL_15329171	USA/WA-CDC-UW22092177390/2022	2022-09-21	None	22B (BA.5)
EPI_ISL_14670174	USA/WA-CDC-LC0840993/2022	2022-08-11	None	22B (BA.5)
EPI_ISL_14670215	USA/WA-CDC-LC0841084/2022	2022-08-11	None	22B (BA.5)
EPI_ISL_15329162	USA/WA-CDC-UW22092154476/2022	2022-09-21	None	22D (BA.2.75)
EPI_ISL_14670209	USA/WA-CDC-LC0841074/2022	2022-08-11	None	22B (BA.5)
EPI_ISL_14670112	USA/WA-CDC-LC0840935/2022	2022-08-10	None	22B (BA.5)
EPI_ISL_14670155	USA/WA-CDC-LC0840976/2022	2022-08-10	None	22B (BA.5)
EPI_ISL_14670144	USA/WA-CDC-LC0840978/2022	2022-08-10	None	22B (BA.5)
EPI_ISL_14670147	USA/WA-CDC-LC0840949/2022	2022-08-10	None	22B (BA.5)
EPI_ISL_14670138	USA/WA-CDC-LC0840940/2022	2022-08-10	None	22B (BA.5)
EPI_ISL_2340692	USA/WA-UW-21051012728/2021	2021-05-10	earlyStop	20I (Alpha, V1)
EPI_ISL_2340695	USA/WA-UW-21051154435/2021	2021-05-11	None	20J (Gamma, V3)
EPI_ISL_2340690	USA/WA-UW-21051010199/2021	2021-05-10	None	20H (Beta, V2)
EPI_ISL_2340697	USA/WA-UW-21051182550/2021	2021-05-11	earlyStop	20I (Alpha, V1)
EPI_ISL_2340699	USA/WA-UW-21051087493/2021	2021-05-10	earlyStop	20I (Alpha, V1)
EPI_ISL_2340696	USA/WA-UW-21050726572/2021	2021-05-07	None	20J (Gamma, V3)
EPI_ISL_2340685	USA/WA-UW-21050805104/2021	2021-05-08	earlyStop	20I (Alpha, V1)
EPI_ISL_2340688	USA/WA-UW-21051064360/2021	2021-05-10	earlyStop	20I (Alpha, V1)
EPI_ISL_14670499	USA/WA-CDC-LC0840921/2022	2022-08-11	None	22B (BA.5)
EPI_ISL_14670521	USA/WA-CDC-LC0841025/2022	2022-08-11	None	22B (BA.5)
EPI_ISL_14670551	USA/WA-CDC-LC0840970/2022	2022-08-11	None	22A (BA.4)
EPI_ISL_14670562	USA/WA-CDC-LC0841003/2022	2022-08-11	None	22B (BA.5)
EPI_ISL_14670454	USA/WA-CDC-LC0840368/2022	2022-08-11	None	22B (BA.5)
EPI_ISL_14670456	USA/WA-CDC-LC0840937/2022	2022-08-11	None	22B (BA.5)
EPI_ISL_14670448	USA/WA-CDC-LC0840922/2022	2022-08-11	None	22B (BA.5)
EPI_ISL_14156651	USA/WA-UW-22071135516/2022	2022-07-11	None	22A (BA.4)
EPI_ISL_14670720	USA/WA-CDC-LC0839299/2022	2022-08-11	None	22A (BA.4)
EPI_ISL_14156653	USA/WA-UW-22071248090/2022	2022-07-12	None	22B (BA.5)
EPI_ISL_14156652	USA/WA-UW-22071281740/2022	2022-07-12	None	22A (BA.4)
EPI_ISL_14156657	USA/WA-UW-22071481312/2022	2022-07-14	None	22B (BA.5)
EPI_ISL_14156655	USA/WA-UW-22071259076/2022	2022-07-12	None	22B (BA.5)
EPI_ISL_2340800	USA/WA-UW-21051280229/2021	2021-05-12	earlyStop	20I (Alpha, V1)
EPI_ISL_2340802	USA/WA-UW-21051226336/2021	2021-05-12	earlyStop	20I (Alpha, V1)
EPI_ISL_14156631	USA/WA-UW-22071413732/2022	2022-07-14	None	22B (BA.5)
EPI_ISL_14156632	USA/WA-UW-22071499880/2022	2022-07-14	None	22B (BA.5)
EPI_ISL_14156630	USA/WA-UW-22071463174/2022	2022-07-14	None	22B (BA.5)
EPI_ISL_14156633	USA/WA-UW-22071400962/2022	2022-07-14	None	22B (BA.5)
EPI_ISL_14156634	USA/WA-UW-22071493359/2022	2022-07-14	None	22B (BA.5)
EPI_ISL_434225	USA/WA-S465/2020	2020-04-01	None	19B
EPI_ISL_14156635	USA/WA-UW-22071486373/2022	2022-07-14	None	22B (BA.5)
EPI_ISL_2340810	USA/WA-UW-21051032589/2021	2021-05-10	None	21F (Iota)
EPI_ISL_2340813	USA/WA-UW-21051036277/2021	2021-05-10	earlyStop	20I (Alpha, V1)
EPI_ISL_2340808	USA/WA-UW-21051072343/2021	2021-05-10	earlyStop	20I (Alpha, V1)
EPI_ISL_2340807	USA/WA-UW-21051054603/2021	2021-05-10	earlyStop	20I (Alpha, V1)
EPI_ISL_2340809	USA/WA-UW-21051119347/2021	2021-05-11	earlyStop	20I (Alpha, V1)
EPI_ISL_2340804	USA/WA-UW-21051083911/2021	2021-05-10	None	20J (Gamma, V3)
EPI_ISL_2340803	USA/WA-UW-21051024766/2021	2021-05-10	earlyStop	20I (Alpha, V1)
EPI_ISL_2340805	USA/WA-UW-21050700487/2021	2021-05-07	earlyStop	20I (Alpha, V1)
EPI_ISL_2340806	USA/WA-UW-21051295318/2021	2021-05-12	earlyStop	20I (Alpha, V1)
EPI_ISL_1069221	USA/WA-UW-60022/2021	2021-01-21	BigDeletion	20A
EPI_ISL_14156636	USA/WA-UW-22071481701/2022	2022-07-14	None	22B (BA.5)
EPI_ISL_2340822	USA/WA-UW-21051029182/2021	2021-05-10	earlyStop	20I (Alpha, V1)
EPI_ISL_2340824	USA/WA-UW-21051177762/2021	2021-05-11	earlyStop	20I (Alpha, V1)
EPI_ISL_2340820	USA/WA-UW-21051089969/2021	2021-05-10	earlyStop	20I (Alpha, V1)
EPI_ISL_14156637	USA/WA-UW-22071488716/2022	2022-07-14	None	22B (BA.5)
EPI_ISL_2340823	USA/WA-UW-21051121407/2021	2021-05-11	earlyStop	20I (Alpha, V1)
EPI_ISL_2340818	USA/WA-UW-21051005154/2021	2021-05-10	earlyStop	20I (Alpha, V1)
EPI_ISL_449925	USA/WA-S755/2020	2020-04-14	None	19B
EPI_ISL_2340817	USA/WA-UW-21051055334/2021	2021-05-10	earlyStop	20I (Alpha, V1)
EPI_ISL_2340816	USA/WA-UW-21051025448/2021	2021-05-10	earlyStop	20I (Alpha, V1)
EPI_ISL_2340815	USA/WA-UW-21051049567/2021	2021-05-10	None	21F (Iota)
EPI_ISL_14156638	USA/WA-UW-22071419442/2022	2022-07-14	None	22B (BA.5)
EPI_ISL_2340814	USA/WA-UW-21051095198/2021	2021-05-10	earlyStop	20I (Alpha, V1)
EPI_ISL_14156639	USA/WA-UW-22071439071/2022	2022-07-14	None	22B (BA.5)
EPI_ISL_2340826	USA/WA-UW-21051106438/2021	2021-05-11	earlyStop	20I (Alpha, V1)
EPI_ISL_2340825	USA/WA-UW-21051157666/2021	2021-05-11	earlyStop	20I (Alpha, V1)
EPI_ISL_14670778	USA/WA-CDC-LC0839476/2022	2022-08-11	None	22B (BA.5)
EPI_ISL_14156640	USA/WA-UW-22071452245/2022	2022-07-14	None	22A (BA.4)
EPI_ISL_14156641	USA/WA-UW-22071464708/2022	2022-07-14	None	22B (BA.5)
EPI_ISL_14156642	USA/WA-UW-22071464292/2022	2022-07-14	None	22B (BA.5)
EPI_ISL_14156643	USA/WA-UW-22071498660/2022	2022-07-14	None	22A (BA.4)
EPI_ISL_14156644	USA/WA-UW-22071430570/2022	2022-07-14	None	22B (BA.5)
EPI_ISL_14156645	USA/WA-UW-22071438440/2022	2022-07-14	None	22B (BA.5)
EPI_ISL_14156646	USA/WA-UW-22071466074/2022	2022-07-14	None	22B (BA.5)
EPI_ISL_14156647	USA/WA-UW-22071074980/2022	2022-07-10	None	22B (BA.5)
EPI_ISL_14156648	USA/WA-UW-22071029165/2022	2022-07-10	None	22B (BA.5)
EPI_ISL_14156649	USA/WA-UW-22071073589/2022	2022-07-10	None	22A (BA.4)
EPI_ISL_14670944	USA/WA-CDC-LC0840925/2022	2022-08-12	None	22B (BA.5)
EPI_ISL_14671440	USA/WA-CDC-LC0840942/2022	2022-08-13	None	22B (BA.5)
EPI_ISL_14671340	USA/WA-CDC-LC0840423/2022	2022-08-12	None	22A (BA.4)
EPI_ISL_14671263	USA/WA-CDC-LC0839459/2022	2022-08-12	None	22B (BA.5)
EPI_ISL_14671254	USA/WA-CDC-LC0839312/2022	2022-08-12	None	22B (BA.5)
EPI_ISL_14671252	USA/WA-CDC-LC0839308/2022	2022-08-12	None	22B (BA.5)
EPI_ISL_14671257	USA/WA-CDC-LC0839449/2022	2022-08-12	None	22B (BA.5)
EPI_ISL_14671249	USA/WA-CDC-LC0839314/2022	2022-08-12	None	22B (BA.5)
EPI_ISL_14671230	USA/WA-CDC-LC0839462/2022	2022-08-12	None	22B (BA.5)
EPI_ISL_14671240	USA/WA-CDC-LC0839446/2022	2022-08-12	None	22C (BA.2.12.1)
EPI_ISL_14671219	USA/WA-CDC-LC0839456/2022	2022-08-12	None	22B (BA.5)
EPI_ISL_14671214	USA/WA-CDC-LC0839442/2022	2022-08-12	None	22B (BA.5)
EPI_ISL_14671363	USA/WA-CDC-LC0841083/2022	2022-08-12	None	22B (BA.5)
EPI_ISL_14671385	USA/WA-CDC-LC0840353/2022	2022-08-12	None	22B (BA.5)
EPI_ISL_14671438	USA/WA-CDC-LC0841019/2022	2022-08-13	None	22B (BA.5)
EPI_ISL_14671421	USA/WA-CDC-LC0841039/2022	2022-08-13	None	22B (BA.5)
EPI_ISL_14671428	USA/WA-CDC-LC0841038/2022	2022-08-13	None	22B (BA.5)
EPI_ISL_14671393	USA/WA-CDC-LC0841046/2022	2022-08-13	None	22B (BA.5)
EPI_ISL_14671375	USA/WA-CDC-LC0840961/2022	2022-08-12	None	22B (BA.5)
EPI_ISL_14671418	USA/WA-CDC-LC0841072/2022	2022-08-13	None	22B (BA.5)
EPI_ISL_14671383	USA/WA-CDC-LC0840948/2022	2022-08-12	None	22B (BA.5)
EPI_ISL_14671365	USA/WA-CDC-LC0841081/2022	2022-08-12	None	22B (BA.5)
EPI_ISL_14671372	USA/WA-CDC-LC0840994/2022	2022-08-12	None	22B (BA.5)
EPI_ISL_14671351	USA/WA-CDC-LC0840380/2022	2022-08-12	None	22A (BA.4)
EPI_ISL_14671353	USA/WA-CDC-LC0840376/2022	2022-08-12	None	22B (BA.5)
EPI_ISL_14671343	USA/WA-CDC-LC0840433/2022	2022-08-12	None	22B (BA.5)
EPI_ISL_14671341	USA/WA-CDC-LC0840389/2022	2022-08-12	None	22B (BA.5)
EPI_ISL_14671347	USA/WA-CDC-LC0841107/2022	2022-08-12	None	22B (BA.5)
EPI_ISL_14671345	USA/WA-CDC-LC0840370/2022	2022-08-12	None	22B (BA.5)
EPI_ISL_14671530	USA/WA-CDC-LC0839307/2022	2022-08-13	None	22B (BA.5)
EPI_ISL_14671443	USA/WA-CDC-LC0841077/2022	2022-08-13	None	22B (BA.5)
EPI_ISL_14671431	USA/WA-CDC-LC0841053/2022	2022-08-13	None	22B (BA.5)
EPI_ISL_14671531	USA/WA-CDC-LC0839296/2022	2022-08-13	None	22A (BA.4)
EPI_ISL_14671450	USA/WA-CDC-LC0840437/2022	2022-08-13	earlyStop	recombinant
EPI_ISL_14671459	USA/WA-CDC-LC0841085/2022	2022-08-13	None	22B (BA.5)
EPI_ISL_806917	USA/WA-S2987/2020	2020-08-12	None	20A
EPI_ISL_14156610	USA/WA-UW-22071465662/2022	2022-07-14	None	22B (BA.5)
EPI_ISL_14156611	USA/WA-UW-22071470241/2022	2022-07-14	None	22A (BA.4)
EPI_ISL_14156613	USA/WA-UW-22071485572/2022	2022-07-14	None	22B (BA.5)
EPI_ISL_14156612	USA/WA-UW-22071458991/2022	2022-07-14	None	22B (BA.5)
EPI_ISL_14156614	USA/WA-UW-22071416353/2022	2022-07-14	None	22B (BA.5)
EPI_ISL_14156615	USA/WA-UW-22071419639/2022	2022-07-14	None	22B (BA.5)
EPI_ISL_14156616	USA/WA-UW-22071452341/2022	2022-07-14	None	22A (BA.4)
EPI_ISL_14156617	USA/WA-UW-22071438678/2022	2022-07-14	None	22B (BA.5)
EPI_ISL_14156618	USA/WA-UW-22071436016/2022	2022-07-14	None	22B (BA.5)
EPI_ISL_14156619	USA/WA-UW-22071432573/2022	2022-07-14	None	22A (BA.4)
EPI_ISL_14156621	USA/WA-UW-22071414002/2022	2022-07-14	None	22A (BA.4)
EPI_ISL_14156623	USA/WA-UW-22071460514/2022	2022-07-14	None	22B (BA.5)
EPI_ISL_14156624	USA/WA-UW-22071476648/2022	2022-07-14	None	22B (BA.5)
EPI_ISL_14156625	USA/WA-UW-22071457451/2022	2022-07-14	None	22B (BA.5)
EPI_ISL_14156627	USA/WA-UW-22071418705/2022	2022-07-14	None	22B (BA.5)
EPI_ISL_14156626	USA/WA-UW-22071422380/2022	2022-07-14	None	22B (BA.5)
EPI_ISL_14156628	USA/WA-UW-22071429980/2022	2022-07-14	None	22B (BA.5)
EPI_ISL_14156602	USA/WA-UW-22071491200/2022	2022-07-14	None	22B (BA.5)
EPI_ISL_14156604	USA/WA-UW-22071454580/2022	2022-07-14	earlyStop	22A (BA.4)
EPI_ISL_14156605	USA/WA-UW-22071459110/2022	2022-07-14	None	22B (BA.5)
EPI_ISL_14156603	USA/WA-UW-22071424112/2022	2022-07-14	None	22B (BA.5)
EPI_ISL_14156607	USA/WA-UW-22071424009/2022	2022-07-14	earlyStop	22B (BA.5)
EPI_ISL_14156606	USA/WA-UW-22071495325/2022	2022-07-14	None	22B (BA.5)
EPI_ISL_14156608	USA/WA-UW-22071402581/2022	2022-07-14	None	22B (BA.5)
EPI_ISL_14156609	USA/WA-UW-22071411688/2022	2022-07-14	None	22B (BA.5)
EPI_ISL_14671751	USA/WA-CDC-LC0840412/2022	2022-08-14	None	22A (BA.4)
EPI_ISL_434214	USA/WA-S454/2020	2020-03-31	None	19B
EPI_ISL_14156530	USA/WA-UW-22071141399/2022	2022-07-11	None	22B (BA.5)
EPI_ISL_14156531	USA/WA-UW-22071113915/2022	2022-07-11	None	22B (BA.5)
EPI_ISL_14156532	USA/WA-UW-22071151976/2022	2022-07-11	None	22B (BA.5)
EPI_ISL_14156535	USA/WA-UW-22071118749/2022	2022-07-11	None	22A (BA.4)
EPI_ISL_14156536	USA/WA-UW-22071142733/2022	2022-07-11	None	22B (BA.5)
EPI_ISL_14156537	USA/WA-UW-22071138766/2022	2022-07-11	None	22B (BA.5)
EPI_ISL_14156538	USA/WA-UW-22071115922/2022	2022-07-11	None	22B (BA.5)
EPI_ISL_14156539	USA/WA-UW-22071137395/2022	2022-07-11	None	22B (BA.5)
EPI_ISL_14156540	USA/WA-UW-22071135652/2022	2022-07-11	None	22B (BA.5)
EPI_ISL_14156541	USA/WA-UW-22071146836/2022	2022-07-11	None	22B (BA.5)
EPI_ISL_14156510	USA/WA-UW-22071113682/2022	2022-07-11	None	22B (BA.5)
EPI_ISL_14156511	USA/WA-UW-22071158062/2022	2022-07-11	None	22B (BA.5)
EPI_ISL_14156512	USA/WA-UW-22071100830/2022	2022-07-11	None	22B (BA.5)
EPI_ISL_14156513	USA/WA-UW-22071116025/2022	2022-07-11	None	22B (BA.5)
EPI_ISL_14156514	USA/WA-UW-22071145205/2022	2022-07-11	None	22B (BA.5)
EPI_ISL_14156516	USA/WA-UW-22071147149/2022	2022-07-11	None	22A (BA.4)
EPI_ISL_14156518	USA/WA-UW-22071157913/2022	2022-07-11	None	22A (BA.4)
EPI_ISL_14156519	USA/WA-UW-22071114633/2022	2022-07-11	None	22B (BA.5)
EPI_ISL_14156522	USA/WA-UW-22071128835/2022	2022-07-11	None	22B (BA.5)
EPI_ISL_14156521	USA/WA-UW-22071144919/2022	2022-07-11	None	22A (BA.4)
EPI_ISL_14156523	USA/WA-UW-22071186747/2022	2022-07-11	None	22B (BA.5)
EPI_ISL_14156520	USA/WA-UW-22071148956/2022	2022-07-11	None	22B (BA.5)
EPI_ISL_14156524	USA/WA-UW-22071157293/2022	2022-07-11	None	22B (BA.5)
EPI_ISL_14156525	USA/WA-UW-22071172429/2022	2022-07-11	None	22B (BA.5)
EPI_ISL_14156527	USA/WA-UW-22071152442/2022	2022-07-11	None	22B (BA.5)
EPI_ISL_14156529	USA/WA-UW-22071158810/2022	2022-07-11	None	22B (BA.5)
EPI_ISL_14156581	USA/WA-UW-22071418028/2022	2022-07-14	None	22B (BA.5)
EPI_ISL_14156584	USA/WA-UW-22071498926/2022	2022-07-14	None	22B (BA.5)
EPI_ISL_14156585	USA/WA-UW-22071453769/2022	2022-07-14	None	22A (BA.4)
EPI_ISL_14156586	USA/WA-UW-22071400033/2022	2022-07-14	None	22B (BA.5)
EPI_ISL_14156587	USA/WA-UW-22071479077/2022	2022-07-14	None	22B (BA.5)
EPI_ISL_14156588	USA/WA-UW-22071486407/2022	2022-07-14	None	22B (BA.5)
EPI_ISL_14156589	USA/WA-UW-22071439832/2022	2022-07-14	None	22B (BA.5)
EPI_ISL_14156590	USA/WA-UW-22071445755/2022	2022-07-14	None	22B (BA.5)
EPI_ISL_14156591	USA/WA-UW-22071478940/2022	2022-07-14	None	22B (BA.5)
EPI_ISL_14156592	USA/WA-UW-22071499315/2022	2022-07-14	None	22B (BA.5)
EPI_ISL_14156594	USA/WA-UW-22071484070/2022	2022-07-14	None	22B (BA.5)
EPI_ISL_14156596	USA/WA-UW-22071425268/2022	2022-07-14	None	22B (BA.5)
EPI_ISL_14156597	USA/WA-UW-22071461200/2022	2022-07-14	None	22B (BA.5)
EPI_ISL_14156595	USA/WA-UW-22071477623/2022	2022-07-14	None	22B (BA.5)
EPI_ISL_14156599	USA/WA-UW-22071466839/2022	2022-07-14	None	22B (BA.5)
EPI_ISL_14156598	USA/WA-UW-22071484169/2022	2022-07-14	None	22B (BA.5)
EPI_ISL_17383962	USA/WA-CDC-QDX48144187/2023	2023-03-15	earlyStop	23A (XBB.1.5)
EPI_ISL_17384001	USA/WA-CDC-QDX48144186/2023	2023-03-15	earlyStop	23A (XBB.1.5)
EPI_ISL_14156501	USA/WA-UW-22071188303/2022	2022-07-11	None	22B (BA.5)
EPI_ISL_14156502	USA/WA-UW-22071160197/2022	2022-07-11	None	22A (BA.4)
EPI_ISL_14156503	USA/WA-UW-22071111705/2022	2022-07-11	BigDeletion	22B (BA.5)
EPI_ISL_14156504	USA/WA-UW-22071101994/2022	2022-07-11	None	22A (BA.4)
EPI_ISL_14156505	USA/WA-UW-22071181814/2022	2022-07-11	None	22B (BA.5)
EPI_ISL_14156508	USA/WA-UW-22071165251/2022	2022-07-11	None	22B (BA.5)
EPI_ISL_14156507	USA/WA-UW-22071158972/2022	2022-07-11	None	22B (BA.5)
EPI_ISL_14156509	USA/WA-UW-22071138092/2022	2022-07-11	None	22B (BA.5)
EPI_ISL_16304692	USA/WA-CDC-UW22120878528/2022	2022-12-08	None	22E (BQ.1)
EPI_ISL_17384083	USA/WA-CDC-QDX48094668/2023	2023-03-15	earlyStop	23A (XBB.1.5)
EPI_ISL_14156534	USA/WA-UW-22071181458/2022	2022-07-11	None	22C (BA.2.12.1)
EPI_ISL_16020703	USA/WA-CDC-UW22111962096/2022	2022-11-19	None	22B (BA.5)
EPI_ISL_15608477	USA/WA-S21997/2022	2022-06-26	None	22C (BA.2.12.1)
EPI_ISL_17384161	USA/WA-CDC-QDX48094669/2023	2023-03-16	earlyStop	23A (XBB.1.5)
EPI_ISL_16020765	USA/WA-CDC-UW22111653986/2022	2022-11-16	None	22E (BQ.1)
EPI_ISL_16020671	USA/WA-CDC-UW22112145706/2022	2022-11-21	None	22B (BA.5)
EPI_ISL_16020743	USA/WA-CDC-UW22111726176/2022	2022-11-17	None	22E (BQ.1)
EPI_ISL_16020761	USA/WA-CDC-UW22111737943/2022	2022-11-17	None	22B (BA.5)
EPI_ISL_15608422	USA/WA-S21941/2022	2022-09-03	None	22C (BA.2.12.1)
EPI_ISL_15608447	USA/WA-S21966/2022	2022-09-01	None	22D (BA.2.75)
EPI_ISL_15608413	USA/WA-S21932/2022	2022-07-01	None	22C (BA.2.12.1)
EPI_ISL_15608486	USA/WA-S22006/2022	2022-06-26	None	22C (BA.2.12.1)
EPI_ISL_15608475	USA/WA-S21995/2022	2022-06-26	None	22C (BA.2.12.1)
EPI_ISL_15608479	USA/WA-S21999/2022	2022-06-26	None	22C (BA.2.12.1)
EPI_ISL_2348926	USA/WA-CDC-UW21050116741/2021	2021-05-01	earlyStop	20I (Alpha, V1)
EPI_ISL_2348971	USA/WA-UW-2021033101391/2021	2021-03-31	BigDeletion	20C
EPI_ISL_2348973	USA/WA-UW-21041427739/2021	2021-04-14	earlyStop	20I (Alpha, V1)
EPI_ISL_2348972	USA/WA-UW-21041334424/2021	2021-04-13	earlyStop	20I (Alpha, V1)
EPI_ISL_2348974	USA/WA-UW-21041483591/2021	2021-04-14	earlyStop	20G
EPI_ISL_2348975	USA/WA-UW-2021040904993/2021	2021-04-09	earlyStop	20I (Alpha, V1)
EPI_ISL_2348976	USA/WA-UW-2021041206351/2021	2021-04-12	earlyStop	20G
EPI_ISL_2348977	USA/WA-UW-2021041777953/2021	2021-04-17	earlyStop	20G
EPI_ISL_2348970	USA/WA-UW-2021033101068/2021	2021-03-31	BigDeletion	20C
EPI_ISL_2348969	USA/WA-UW-2021032907821/2021	2021-03-29	BigDeletion	20C
EPI_ISL_2348968	USA/WA-UW-67422/2021	2021-03-17	None	20G
EPI_ISL_2348960	USA/WA-UW-65407/2021	2021-02-23	None	20G
EPI_ISL_2348964	USA/WA-UW-64014/2021	2021-02-22	None	20G
EPI_ISL_2348965	USA/WA-UW-64019/2021	2021-02-22	None	20G
EPI_ISL_2348966	USA/WA-UW-64054/2021	2021-02-21	None	20G
EPI_ISL_2348967	USA/WA-UW-2021040106491/2021	2021-04-01	earlyStop	20G
EPI_ISL_16020997	USA/WA-CDC-LC0940357/2022	2022-11-21	None	22B (BA.5)
EPI_ISL_1263476	USA/WA-UW-64671/2021	2021-02-25	None	21C (Epsilon)
EPI_ISL_1263538	USA/WA-UW-65905/2021	2021-03-03	None	21C (Epsilon)
EPI_ISL_17384346	USA/WA-CDC-QDX48144191/2023	2023-03-18	earlyStop	23A (XBB.1.5)
EPI_ISL_17384375	USA/WA-CDC-QDX48144192/2023	2023-03-18	earlyStop	23A (XBB.1.5)
EPI_ISL_16297383	USA/WA-UW-22021623506/2022	2022-02-16	None	21K (Omicron)
EPI_ISL_2349269	USA/WA-CDC-UW21050485895/2021	2021-05-04	earlyStop	20I (Alpha, V1)
EPI_ISL_463564	USA/WA-S1074/2020	2020-04-30	None	20A
EPI_ISL_497327	USA/WA-S2695/2020	2020-06-22	None	20B
EPI_ISL_596405	USA/WA-S2874/2020	2020-09-22	None	20B
EPI_ISL_596406	USA/WA-S2875/2020	2020-09-22	None	20G
EPI_ISL_596421	USA/WA-S2890/2020	2020-10-01	None	20A
EPI_ISL_596416	USA/WA-S2885/2020	2020-09-28	None	20A
EPI_ISL_596440	USA/WA-S2909/2020	2020-10-05	None	20G
EPI_ISL_596436	USA/WA-S2905/2020	2020-10-04	None	20G
EPI_ISL_596435	USA/WA-S2904/2020	2020-10-04	None	20G
EPI_ISL_14157223	USA/WA-PHL-024791/2022	2022-07-15	None	22B (BA.5)
EPI_ISL_14157227	USA/WA-PHL-024806/2022	2022-07-15	None	22B (BA.5)
EPI_ISL_14157229	USA/WA-PHL-024808/2022	2022-07-14	None	22B (BA.5)
EPI_ISL_14157230	USA/WA-PHL-024809/2022	2022-07-16	None	22B (BA.5)
EPI_ISL_14157231	USA/WA-PHL-024812/2022	2022-07-17	None	22B (BA.5)
EPI_ISL_14157233	USA/WA-PHL-024815/2022	2022-07-16	None	22B (BA.5)
EPI_ISL_14157236	USA/WA-PHL-024818/2022	2022-07-16	None	22B (BA.5)
EPI_ISL_14157240	USA/WA-PHL-024824/2022	2022-07-16	None	22B (BA.5)
EPI_ISL_14157243	USA/WA-PHL-024827/2022	2022-07-16	None	22B (BA.5)
EPI_ISL_14157202	USA/WA-PHL-024750/2022	2022-07-12	None	22C (BA.2.12.1)
EPI_ISL_14157209	USA/WA-PHL-024767/2022	2022-07-15	None	22B (BA.5)
EPI_ISL_14157213	USA/WA-PHL-024774/2022	2022-07-15	None	22B (BA.5)
EPI_ISL_14157215	USA/WA-PHL-024776/2022	2022-07-16	None	22B (BA.5)
EPI_ISL_14157266	USA/WA-PHL-024851/2022	2022-07-15	None	22B (BA.5)
EPI_ISL_14157247	USA/WA-PHL-024831/2022	2022-07-16	None	22B (BA.5)
EPI_ISL_14157249	USA/WA-PHL-024834/2022	2022-07-16	None	22B (BA.5)
EPI_ISL_476905	USA/WA-UW-1274/2020	2020-03-17	None	19B
EPI_ISL_14157251	USA/WA-PHL-024836/2022	2022-07-16	None	22B (BA.5)
EPI_ISL_14157253	USA/WA-PHL-024838/2022	2022-07-15	None	22B (BA.5)
EPI_ISL_14157252	USA/WA-PHL-024837/2022	2022-07-16	None	22B (BA.5)
EPI_ISL_14157254	USA/WA-PHL-024839/2022	2022-07-15	None	22B (BA.5)
EPI_ISL_14157256	USA/WA-PHL-024841/2022	2022-07-15	None	22B (BA.5)
EPI_ISL_14157258	USA/WA-PHL-024843/2022	2022-07-15	None	22B (BA.5)
EPI_ISL_14157257	USA/WA-PHL-024842/2022	2022-07-15	None	22B (BA.5)
EPI_ISL_14157260	USA/WA-PHL-024845/2022	2022-07-14	None	22B (BA.5)
EPI_ISL_14157261	USA/WA-PHL-024846/2022	2022-07-15	None	22B (BA.5)
EPI_ISL_14157262	USA/WA-PHL-024847/2022	2022-07-15	None	22B (BA.5)
EPI_ISL_14157264	USA/WA-PHL-024849/2022	2022-07-14	None	22B (BA.5)
EPI_ISL_14157192	USA/WA-PHL-024726/2022	2022-07-13	None	22B (BA.5)
EPI_ISL_14157193	USA/WA-PHL-024727/2022	2022-07-13	None	22B (BA.5)
EPI_ISL_14157195	USA/WA-PHL-024729/2022	2022-07-13	None	22B (BA.5)
EPI_ISL_14157198	USA/WA-PHL-024732/2022	2022-07-13	None	22A (BA.4)
EPI_ISL_14157167	USA/WA-PHL-024699/2022	2022-07-14	None	22B (BA.5)
EPI_ISL_14157168	USA/WA-PHL-024700/2022	2022-07-14	None	22B (BA.5)
EPI_ISL_14157169	USA/WA-PHL-024702/2022	2022-07-14	None	22C (BA.2.12.1)
EPI_ISL_14157170	USA/WA-PHL-024703/2022	2022-07-14	None	22C (BA.2.12.1)
EPI_ISL_14157171	USA/WA-PHL-024705/2022	2022-07-15	None	22B (BA.5)
EPI_ISL_14157172	USA/WA-PHL-024706/2022	2022-07-14	None	22B (BA.5)
EPI_ISL_14157186	USA/WA-PHL-024720/2022	2022-07-13	None	22B (BA.5)
EPI_ISL_14157187	USA/WA-PHL-024721/2022	2022-07-13	None	22B (BA.5)
EPI_ISL_2603931	USA/WA-UW-3600765/2020	2020-06-07	None	20C
EPI_ISL_14676262	USA/WA-ASU89466/2022	2022-08-16	None	22B (BA.5)
EPI_ISL_5088755	USA/WA-CDC-LC0302059/2021	2021-09-20	None	21J (Delta)
EPI_ISL_1341521	USA/WA-UW-62803/2021	2021-02-22	None	20G
EPI_ISL_5088726	USA/WA-CDC-LC0302039/2021	2021-09-20	None	21J (Delta)
EPI_ISL_14156989	USA/WA-PHL-024199/2022	2022-07-07	None	22A (BA.4)
EPI_ISL_2362700	USA/WA-UW-21050448651/2021	2021-05-04	earlyStop	20I (Alpha, V1)
EPI_ISL_15201515	USA/WA-ASC-210776202/2022	2022-06-29	None	22B (BA.5)
EPI_ISL_1201162	USA/WA-UW-61716/2021	2021-02-09	None	20B
EPI_ISL_430165	USA/WA-S128/2020	2020-03-13	None	19B
EPI_ISL_15610830	USA/WA-CDC-UW22101892733/2022	2022-10-18	None	22B (BA.5)
EPI_ISL_15610895	USA/WA-CDC-UW22101696602/2022	2022-10-16	None	22B (BA.5)
EPI_ISL_2367658	USA/WA-CDC-ASC210062799/2021	2021-05-12	None	20J (Gamma, V3)
EPI_ISL_15610911	USA/WA-CDC-UW22101602432/2022	2022-10-16	None	22B (BA.5)
EPI_ISL_15610852	USA/WA-CDC-UW22101814091/2022	2022-10-18	None	22B (BA.5)
EPI_ISL_15610897	USA/WA-CDC-UW22101687681/2022	2022-10-16	None	22B (BA.5)
EPI_ISL_15610899	USA/WA-CDC-UW22101684964/2022	2022-10-16	None	22E (BQ.1)
EPI_ISL_15610894	USA/WA-CDC-UW22101669630/2022	2022-10-16	None	22B (BA.5)
EPI_ISL_15610842	USA/WA-CDC-UW22101843911/2022	2022-10-18	None	22B (BA.5)
EPI_ISL_15610838	USA/WA-CDC-UW22101898619/2022	2022-10-18	None	22B (BA.5)
EPI_ISL_15610841	USA/WA-CDC-UW22101843510/2022	2022-10-18	None	22B (BA.5)
EPI_ISL_15610833	USA/WA-CDC-UW22101845964/2022	2022-10-18	None	22B (BA.5)
EPI_ISL_15610845	USA/WA-CDC-UW22101824769/2022	2022-10-18	None	22B (BA.5)
EPI_ISL_15610834	USA/WA-CDC-UW22101817912/2022	2022-10-18	None	22B (BA.5)
EPI_ISL_15610854	USA/WA-CDC-UW22101811960/2022	2022-10-18	None	22E (BQ.1)
EPI_ISL_576488	USA/WA-UW-29528/2020	2020-09-29	None	20A
EPI_ISL_15610837	USA/WA-CDC-UW22101852258/2022	2022-10-18	None	22B (BA.5)
EPI_ISL_15610891	USA/WA-CDC-UW22101643408/2022	2022-10-16	None	22B (BA.5)
EPI_ISL_15610836	USA/WA-CDC-UW22101855408/2022	2022-10-18	None	22B (BA.5)
EPI_ISL_15610917	USA/WA-CDC-UW22101621585/2022	2022-10-16	None	22D (BA.2.75)
EPI_ISL_15610840	USA/WA-CDC-UW22101852770/2022	2022-10-18	None	22E (BQ.1)
EPI_ISL_14157109	USA/WA-PHL-024537/2022	2022-07-05	None	22B (BA.5)
EPI_ISL_570765	USA/WA-UW-246/2020	2020-03-09	None	19B
EPI_ISL_14157112	USA/WA-PHL-024541/2022	2022-07-05	None	22C (BA.2.12.1)
EPI_ISL_14157113	USA/WA-PHL-024544/2022	2022-07-05	None	22B (BA.5)
EPI_ISL_14157114	USA/WA-PHL-024545/2022	2022-07-05	None	22B (BA.5)
EPI_ISL_14157148	USA/WA-PHL-024678/2022	2022-07-14	None	22A (BA.4)
EPI_ISL_14157150	USA/WA-PHL-024680/2022	2022-07-14	None	22B (BA.5)
EPI_ISL_14157155	USA/WA-PHL-024685/2022	2022-07-14	None	22B (BA.5)
EPI_ISL_15611709	USA/WA-CDC-UW22101740802/2022	2022-10-17	None	22B (BA.5)
EPI_ISL_14157156	USA/WA-PHL-024686/2022	2022-07-13	None	22B (BA.5)
EPI_ISL_576462	USA/WA-UW-23481/2020	2020-08-11	None	20A
EPI_ISL_576484	USA/WA-UW-23606/2020	2020-08-10	None	20C
EPI_ISL_576468	USA/WA-UW-23510/2020	2020-08-11	None	20A
EPI_ISL_15611728	USA/WA-CDC-UW22101782597/2022	2022-10-17	None	21L (Omicron)
EPI_ISL_15611760	USA/WA-CDC-UW22101704873/2022	2022-10-17	None	22D (BA.2.75)
EPI_ISL_14157162	USA/WA-PHL-024692/2022	2022-07-14	None	22B (BA.5)
EPI_ISL_576420	USA/WA-UW-23299/2020	2020-08-06	None	20B
EPI_ISL_576442	USA/WA-UW-23391/2020	2020-08-11	None	20B
EPI_ISL_576408	USA/WA-UW-23234/2020	2020-08-07	None	20A
EPI_ISL_576445	USA/WA-UW-23400/2020	2020-08-10	None	20C
EPI_ISL_576431	USA/WA-UW-23355/2020	2020-08-08	None	20B
EPI_ISL_576429	USA/WA-UW-23342/2020	2020-08-07	None	20B
EPI_ISL_14157127	USA/WA-PHL-024558/2022	2022-07-04	None	22B (BA.5)
EPI_ISL_14157128	USA/WA-PHL-024559/2022	2022-07-04	None	22B (BA.5)
EPI_ISL_14157129	USA/WA-PHL-024560/2022	2022-07-04	None	22B (BA.5)
EPI_ISL_3303921	USA/WA-CDC-QDX26765239/2021	2021-07-12	None	20J (Gamma, V3)
EPI_ISL_1201193	USA/WA-UW-61811/2021	2021-02-04	None	21C (Epsilon)
EPI_ISL_3303929	USA/WA-CDC-2-4634781/2021	2021-07-06	None	20J (Gamma, V3)
EPI_ISL_2371516	USA/WA-CDC-FG-035516/2021	2021-05-20	earlyStop	20I (Alpha, V1)
EPI_ISL_14157131	USA/WA-PHL-024563/2022	2022-07-05	None	22C (BA.2.12.1)
EPI_ISL_14157132	USA/WA-PHL-024564/2022	2022-07-05	None	22B (BA.5)
EPI_ISL_14157133	USA/WA-PHL-024565/2022	2022-07-05	None	22B (BA.5)
EPI_ISL_2370713	USA/WA-CDC-ASC210066318/2021	2021-05-24	None	20J (Gamma, V3)
EPI_ISL_14157135	USA/WA-PHL-024567/2022	2022-07-05	None	22C (BA.2.12.1)
EPI_ISL_14157136	USA/WA-PHL-024568/2022	2022-07-05	None	22B (BA.5)
EPI_ISL_14157137	USA/WA-PHL-024665/2022	2022-07-13	None	22B (BA.5)
EPI_ISL_16026935	USA/WA-CDC-UW22112874275/2022	2022-11-28	None	22E (BQ.1)
EPI_ISL_16026959	USA/WA-CDC-UW22112809533/2022	2022-11-28	None	22E (BQ.1)
EPI_ISL_14157138	USA/WA-PHL-024666/2022	2022-07-13	None	22A (BA.4)
EPI_ISL_2378032	USA/WA-Altius-ALTCOV-SVM2ERQLHMFYUXEO/2021	2021-04-30	earlyStop	20I (Alpha, V1)
EPI_ISL_16026958	USA/WA-CDC-UW22112812773/2022	2022-11-28	None	22E (BQ.1)
EPI_ISL_16026957	USA/WA-CDC-UW22112875745/2022	2022-11-28	None	22E (BQ.1)
EPI_ISL_2378039	USA/WA-Altius-ALTCOV-D7AVOK7YT2RGC6CF/2021	2021-04-30	earlyStop	20I (Alpha, V1)
EPI_ISL_2378036	USA/WA-Altius-ALTCOV-SJHR3GXZDF3TFUFN/2021	2021-04-30	None	20H (Beta, V2)
EPI_ISL_2378043	USA/WA-Altius-ALTCOV-BDX2AEFHWWSUQAHP/2021	2021-04-30	None	20H (Beta, V2)
EPI_ISL_2378044	USA/WA-Altius-ALTCOV-7VBF5SGRKTLK5ODU/2021	2021-04-30	earlyStop	20I (Alpha, V1)
EPI_ISL_16026950	USA/WA-CDC-UW22112818594/2022	2022-11-28	None	22E (BQ.1)
EPI_ISL_2378049	USA/WA-Altius-ALTCOV-WZXTH3MWG5DNAGFF/2021	2021-05-01	earlyStop	20I (Alpha, V1)
EPI_ISL_2378012	USA/WA-Altius-ALTCOV-TYYX7VUN5CZ63LAQ/2021	2021-04-22	earlyStop	20I (Alpha, V1)
EPI_ISL_2378023	USA/WA-Altius-ALTCOV-5LZBXVRPPVCRO2C4/2021	2021-04-22	earlyStop	20I (Alpha, V1)
EPI_ISL_2378026	USA/WA-Altius-ALTCOV-2LYB2VMVO2RZTSSK/2021	2021-04-22	earlyStop	20I (Alpha, V1)
EPI_ISL_2378007	USA/WA-Altius-ALTCOV-R75WUUUCLHSSC5X6/2021	2021-04-22	earlyStop	20I (Alpha, V1)
EPI_ISL_16026944	USA/WA-CDC-UW22112860823/2022	2022-11-28	None	22E (BQ.1)
EPI_ISL_16027001	USA/WA-CDC-UW22112894504/2022	2022-11-28	None	22E (BQ.1)
EPI_ISL_16026971	USA/WA-CDC-UW22112812094/2022	2022-11-28	None	22B (BA.5)
EPI_ISL_16026966	USA/WA-CDC-UW22112817976/2022	2022-11-28	None	21L (Omicron)
EPI_ISL_16026967	USA/WA-CDC-UW22112811729/2022	2022-11-28	None	22E (BQ.1)
EPI_ISL_16027019	USA/WA-CDC-UW22112858867/2022	2022-11-28	None	22E (BQ.1)
EPI_ISL_16026965	USA/WA-CDC-UW22112804148/2022	2022-11-28	None	22E (BQ.1)
EPI_ISL_16026968	USA/WA-CDC-UW22112825938/2022	2022-11-28	None	22E (BQ.1)
EPI_ISL_16027014	USA/WA-CDC-UW22112860282/2022	2022-11-28	None	22B (BA.5)
EPI_ISL_16027020	USA/WA-CDC-UW22112891694/2022	2022-11-28	None	22B (BA.5)
EPI_ISL_14157140	USA/WA-PHL-024670/2022	2022-07-13	None	22B (BA.5)
EPI_ISL_16026998	USA/WA-CDC-UW22112805613/2022	2022-11-28	None	22B (BA.5)
EPI_ISL_14157142	USA/WA-PHL-024672/2022	2022-07-13	None	22B (BA.5)
EPI_ISL_16026994	USA/WA-CDC-UW22112834851/2022	2022-11-28	None	22E (BQ.1)
EPI_ISL_16026987	USA/WA-CDC-UW22112802568/2022	2022-11-28	None	22B (BA.5)
EPI_ISL_16026986	USA/WA-CDC-UW22112862317/2022	2022-11-28	None	22E (BQ.1)
EPI_ISL_16027043	USA/WA-CDC-UW22112792620/2022	2022-11-27	None	21L (Omicron)
EPI_ISL_16027098	USA/WA-CDC-UW22112654159/2022	2022-11-26	None	22E (BQ.1)
EPI_ISL_16027082	USA/WA-CDC-UW22112744947/2022	2022-11-27	None	22D (BA.2.75)
EPI_ISL_16027089	USA/WA-CDC-UW22112739999/2022	2022-11-27	None	22E (BQ.1)
EPI_ISL_16027099	USA/WA-CDC-UW22112628099/2022	2022-11-26	None	22B (BA.5)
EPI_ISL_2378098	USA/WA-Altius-ALTCOV-FNFBC4W432MBDJU3/2021	2021-04-17	earlyStop	20I (Alpha, V1)
EPI_ISL_2378096	USA/WA-Altius-ALTCOV-JTRHORJJSQ4K3DBR/2021	2021-04-17	earlyStop	20I (Alpha, V1)
EPI_ISL_2378071	USA/WA-Altius-ALTCOV-NSX4T4R3TYSUH6XG/2021	2021-04-23	earlyStop	20I (Alpha, V1)
EPI_ISL_2378082	USA/WA-Altius-ALTCOV-SJ23NIQETS7TGSEN/2021	2021-04-23	earlyStop	20I (Alpha, V1)
EPI_ISL_2378077	USA/WA-Altius-ALTCOV-72EXBJEMIVYYFWCE/2021	2021-04-23	earlyStop	20I (Alpha, V1)
EPI_ISL_2378083	USA/WA-Altius-ALTCOV-HJS4QJMGIPPTZGQ2/2021	2021-04-22	earlyStop	20I (Alpha, V1)
EPI_ISL_2378081	USA/WA-Altius-ALTCOV-COKNDYWWTVP6BUDK/2021	2021-04-23	earlyStop	20I (Alpha, V1)
EPI_ISL_2378089	USA/WA-Altius-ALTCOV-K5T66AZUYMZRZ7EU/2021	2021-04-17	earlyStop	20I (Alpha, V1)
EPI_ISL_2378087	USA/WA-Altius-ALTCOV-OARKFYSEPIEW63ST/2021	2021-04-23	None	20H (Beta, V2)
EPI_ISL_2378085	USA/WA-Altius-ALTCOV-AGW6IVOZBF5HRLQI/2021	2021-04-23	earlyStop	20I (Alpha, V1)
EPI_ISL_2378053	USA/WA-Altius-ALTCOV-BSX4RGDSJRVATEBF/2021	2021-05-01	earlyStop	20I (Alpha, V1)
EPI_ISL_2378054	USA/WA-Altius-ALTCOV-MV5CUCZHJ3PY4PG6/2021	2021-05-01	None	20J (Gamma, V3)
EPI_ISL_2378052	USA/WA-Altius-ALTCOV-FWSWRTFQEN272NCE/2021	2021-05-01	earlyStop	20I (Alpha, V1)
EPI_ISL_2378056	USA/WA-Altius-ALTCOV-UXD3K6V7F57VNVFY/2021	2021-05-01	earlyStop	20I (Alpha, V1)
EPI_ISL_2378051	USA/WA-Altius-ALTCOV-7UCFO562UMDFAGDU/2021	2021-05-01	earlyStop	20I (Alpha, V1)
EPI_ISL_2378059	USA/WA-Altius-ALTCOV-5BWV7IR5HEN7CDVV/2021	2021-05-01	earlyStop	20I (Alpha, V1)
EPI_ISL_2378061	USA/WA-Altius-ALTCOV-YHIQJPUISA3FDHQ3/2021	2021-05-01	earlyStop	20I (Alpha, V1)
EPI_ISL_2378064	USA/WA-Altius-ALTCOV-GQ43AIBXSH7QCNXZ/2021	2021-05-01	None	21F (Iota)
EPI_ISL_2378055	USA/WA-Altius-ALTCOV-WEUNFZBVDTRRMDGZ/2021	2021-05-01	earlyStop	20I (Alpha, V1)
EPI_ISL_2378062	USA/WA-Altius-ALTCOV-MNXNEW5AXHWFH7EV/2021	2021-05-01	earlyStop	20I (Alpha, V1)
EPI_ISL_2378067	USA/WA-Altius-ALTCOV-KCGBMDYBWHCSWXDQ/2021	2021-05-01	None	20B
EPI_ISL_2378068	USA/WA-Altius-ALTCOV-ZMXOTEJM43F247WI/2021	2021-04-23	earlyStop	20I (Alpha, V1)
EPI_ISL_2378065	USA/WA-Altius-ALTCOV-NP2D3M6SX5F36DAK/2021	2021-05-01	earlyStop	20I (Alpha, V1)
EPI_ISL_2378066	USA/WA-Altius-ALTCOV-TZ3OOSZV2KH7MXC6/2021	2021-05-01	earlyStop	20I (Alpha, V1)
EPI_ISL_1559399	USA/WA-PHL-000345/2021	2021-03-31	None	21C (Epsilon)
EPI_ISL_1201202	USA/WA-UW-61829/2021	2021-02-06	None	20A
EPI_ISL_14157071	USA/WA-PHL-024493/2022	2022-07-02	None	22B (BA.5)
EPI_ISL_14157072	USA/WA-PHL-024495/2022	2022-07-02	None	22B (BA.5)
EPI_ISL_14157073	USA/WA-PHL-024496/2022	2022-07-03	None	22B (BA.5)
EPI_ISL_14157086	USA/WA-PHL-024510/2022	2022-07-02	None	22B (BA.5)
EPI_ISL_1715763	USA/WA-UW-2021041485667/2021	2021-04-14	None	20B
EPI_ISL_14157048	USA/WA-PHL-024280/2022	2022-07-06	None	22B (BA.5)
EPI_ISL_14157049	USA/WA-PHL-024281/2022	2022-07-07	None	22B (BA.5)
EPI_ISL_16810146	USA/WA-IVY-D13J57J5/2022	2022-12-07	None	22E (BQ.1)
EPI_ISL_16810145	USA/WA-IVY-D13J57H4/2022	2022-12-05	None	22B (BA.5)
EPI_ISL_15203818	USA/WA-ASC-210775825/2022	2022-06-28	None	22C (BA.2.12.1)
EPI_ISL_16810147	USA/WA-IVY-D13J57L3/2022	2022-12-09	None	22F (XBB)
EPI_ISL_14157051	USA/WA-PHL-024284/2022	2022-07-06	None	22B (BA.5)
EPI_ISL_1446699	USA/WA-CDC-2-4043743/2021	2021-03-11	None	21C (Epsilon)
EPI_ISL_2376491	USA/WA-Altius-ALTCOV-K2WDDXUKKKSBYZT4/2021	2021-04-19	None	21C (Epsilon)
EPI_ISL_2376492	USA/WA-Altius-ALTCOV-JBXC3ZHPHHDIN2GV/2021	2021-04-19	earlyStop	20I (Alpha, V1)
EPI_ISL_2376490	USA/WA-Altius-ALTCOV-3EMISGDLNVSL6SDX/2021	2021-04-19	earlyStop	20I (Alpha, V1)
EPI_ISL_2376493	USA/WA-Altius-ALTCOV-KEZAESHQYPJPOBQU/2021	2021-04-19	None	21C (Epsilon)
EPI_ISL_2376495	USA/WA-Altius-ALTCOV-7UDGCSMOIPNL4DGN/2021	2021-04-19	None	21F (Iota)
EPI_ISL_2376494	USA/WA-Altius-ALTCOV-RPTEPBGY452CWRSV/2021	2021-04-19	None	20H (Beta, V2)
EPI_ISL_2376497	USA/WA-Altius-ALTCOV-FC2E3T7BQVNER3EV/2021	2021-04-19	earlyStop	20I (Alpha, V1)
EPI_ISL_2376499	USA/WA-Altius-ALTCOV-E75DWT5HQTSWCOQC/2021	2021-04-19	earlyStop	20I (Alpha, V1)
EPI_ISL_2376498	USA/WA-Altius-ALTCOV-5DBUT5KQI37BQ4EL/2021	2021-04-19	earlyStop	20I (Alpha, V1)
EPI_ISL_2378205	USA/WA-Altius-ALTCOV-BJYJ55FHH2YV6XRW/2021	2021-04-12	None	21C (Epsilon)
EPI_ISL_2376474	USA/WA-Altius-ALTCOV-VY75XL4JADEID3E7/2021	2021-04-19	earlyStop	20I (Alpha, V1)
EPI_ISL_2376471	USA/WA-Altius-ALTCOV-JOPTUQBBD3URTBCA/2021	2021-04-19	None	21C (Epsilon)
EPI_ISL_2376472	USA/WA-Altius-ALTCOV-3BQL26HWUXXOPNGA/2021	2021-04-19	earlyStop	20I (Alpha, V1)
EPI_ISL_2376477	USA/WA-Altius-ALTCOV-BFL2GC7TA57VQTXX/2021	2021-04-19	None	21C (Epsilon)
EPI_ISL_2376476	USA/WA-Altius-ALTCOV-VCKXVEXSJRUGJ4B6/2021	2021-04-19	None	21C (Epsilon)
EPI_ISL_2376475	USA/WA-Altius-ALTCOV-FNUMPF6Y5KSIDJFF/2021	2021-04-19	earlyStop	20I (Alpha, V1)
EPI_ISL_2376484	USA/WA-Altius-ALTCOV-NNJZLENKGDEAOJHH/2021	2021-04-19	None	20G
EPI_ISL_2376480	USA/WA-Altius-ALTCOV-LRAEYO3E3J2CSDVN/2021	2021-04-19	earlyStop	20I (Alpha, V1)
EPI_ISL_2376485	USA/WA-Altius-ALTCOV-5FCEFWZFVDW4ZDXM/2021	2021-04-19	earlyStop	20I (Alpha, V1)
EPI_ISL_2376489	USA/WA-Altius-ALTCOV-HYF3I2C5N3SYXDTJ/2021	2021-04-19	earlyStop	20I (Alpha, V1)
EPI_ISL_2376488	USA/WA-Altius-ALTCOV-KIXZQBIKYYHJXQGL/2021	2021-04-19	earlyStop	20I (Alpha, V1)
EPI_ISL_2376478	USA/WA-Altius-ALTCOV-2RB4AGVOSDCAE6DZ/2021	2021-04-19	earlyStop	20I (Alpha, V1)
EPI_ISL_2376486	USA/WA-Altius-ALTCOV-7MAHOCQFHBWKGUUA/2021	2021-04-19	earlyStop	20I (Alpha, V1)
EPI_ISL_2376487	USA/WA-Altius-ALTCOV-T44T2P4D7TJXVRXZ/2021	2021-04-19	earlyStop	20I (Alpha, V1)
EPI_ISL_2376451	USA/WA-Altius-ALTCOV-SJE2ZQBZSW2YE3F2/2021	2021-04-19	earlyStop	20I (Alpha, V1)
EPI_ISL_2376452	USA/WA-Altius-ALTCOV-6K26UORBXJUE3ODN/2021	2021-04-19	earlyStop	20I (Alpha, V1)
EPI_ISL_2376456	USA/WA-Altius-ALTCOV-HY7WWZ4NH5ZJB4UC/2021	2021-04-19	earlyStop	20I (Alpha, V1)
EPI_ISL_2376453	USA/WA-Altius-ALTCOV-QYVEGXLBO35E7UBZ/2021	2021-04-19	earlyStop	20I (Alpha, V1)
EPI_ISL_2376454	USA/WA-Altius-ALTCOV-CS44VCOVGIGQ5CXA/2021	2021-04-19	None	20G
EPI_ISL_2376459	USA/WA-Altius-ALTCOV-RYFDM4LDAB3GGFVG/2021	2021-04-19	earlyStop	20I (Alpha, V1)
EPI_ISL_2376457	USA/WA-Altius-ALTCOV-SBH7FXFY3BC74ZD5/2021	2021-04-19	earlyStop	20I (Alpha, V1)
EPI_ISL_2376458	USA/WA-Altius-ALTCOV-KX5KSWKURENECGW6/2021	2021-04-19	None	20G
EPI_ISL_2376461	USA/WA-Altius-ALTCOV-E7XC3ZHAIZYDZDTL/2021	2021-04-19	earlyStop	20I (Alpha, V1)
EPI_ISL_2376466	USA/WA-Altius-ALTCOV-LYLZB5STBYSIE4BK/2021	2021-04-19	None	21C (Epsilon)
EPI_ISL_2376467	USA/WA-Altius-ALTCOV-NXPPNNCMHZXVX3WY/2021	2021-04-19	earlyStop	20I (Alpha, V1)
EPI_ISL_2376465	USA/WA-Altius-ALTCOV-KJCLJQFB5QLUAGCQ/2021	2021-04-19	None	20G
EPI_ISL_2376464	USA/WA-Altius-ALTCOV-GULZQS7LQNUKB4T6/2021	2021-04-19	earlyStop	20I (Alpha, V1)
EPI_ISL_2376468	USA/WA-Altius-ALTCOV-QABK7MKEH2WAUMBK/2021	2021-04-19	earlyStop	20I (Alpha, V1)
EPI_ISL_2376469	USA/WA-Altius-ALTCOV-MG6YJZOXAZOT3PR2/2021	2021-04-19	earlyStop	20I (Alpha, V1)
EPI_ISL_2376441	USA/WA-Altius-ALTCOV-N7PSETTZCJSSJGSC/2021	2021-04-17	earlyStop	20I (Alpha, V1)
EPI_ISL_1447492	USA/WA-PHL-000158/2021	2021-03-23	earlyStop	20I (Alpha, V1)
EPI_ISL_2376445	USA/WA-Altius-ALTCOV-AP3ANQXXYNRHN6CG/2021	2021-04-19	earlyStop	20I (Alpha, V1)
EPI_ISL_1447490	USA/WA-PHL-000156/2021	2021-03-23	earlyStop	20I (Alpha, V1)
EPI_ISL_2376443	USA/WA-Altius-ALTCOV-Q357SBCOP3PTIKHP/2021	2021-04-19	None	21C (Epsilon)
EPI_ISL_2376442	USA/WA-Altius-ALTCOV-MOOMNIA2AV7EIWTQ/2021	2021-04-19	None	21C (Epsilon)
EPI_ISL_2376448	USA/WA-Altius-ALTCOV-53LJR7QEV2CHVMGV/2021	2021-04-19	earlyStop	20I (Alpha, V1)
EPI_ISL_2376449	USA/WA-Altius-ALTCOV-L2VDBGTFPOUTHBHF/2021	2021-04-19	earlyStop	20I (Alpha, V1)
EPI_ISL_2376446	USA/WA-Altius-ALTCOV-CUKT32LRDXESERQB/2021	2021-04-19	earlyStop	20I (Alpha, V1)
EPI_ISL_2378278	USA/WA-Altius-ALTCOV-477N2P4AYT4OIXBW/2021	2021-04-14	None	20G
EPI_ISL_2376447	USA/WA-Altius-ALTCOV-JYCDY6EXTAKJKFSW/2021	2021-04-19	earlyStop	20I (Alpha, V1)
EPI_ISL_2378279	USA/WA-Altius-ALTCOV-L7ICCWH53T6WTJVN/2021	2021-04-15	None	21F (Iota)
EPI_ISL_2378275	USA/WA-Altius-ALTCOV-SRSPLAQCSA5W5HDE/2021	2021-04-14	earlyStop	20I (Alpha, V1)
EPI_ISL_2378287	USA/WA-Altius-ALTCOV-TTH6A25EGNERXKGE/2021	2021-04-14	None	20G
EPI_ISL_2378284	USA/WA-Altius-ALTCOV-LCIBGSHOJI6YX7UR/2021	2021-04-14	earlyStop	20I (Alpha, V1)
EPI_ISL_2378286	USA/WA-Altius-ALTCOV-WGQCJFEZ72MXMMW6/2021	2021-04-13	earlyStop	20I (Alpha, V1)
EPI_ISL_2378260	USA/WA-Altius-ALTCOV-7UCG4DI2NCWIPFR7/2021	2021-04-12	None	21C (Epsilon)
EPI_ISL_2378269	USA/WA-Altius-ALTCOV-PVDMNVVRWTMEMQDR/2021	2021-04-14	earlyStop	20I (Alpha, V1)
EPI_ISL_2378245	USA/WA-Altius-ALTCOV-CWWZ6RL3BI5GDXDT/2021	2021-04-12	earlyStop	20I (Alpha, V1)
EPI_ISL_2378240	USA/WA-Altius-ALTCOV-AQU3XVNRJQWOWUX7/2021	2021-04-12	earlyStop	20I (Alpha, V1)
EPI_ISL_2378234	USA/WA-Altius-ALTCOV-TUNCAB5Y2ZMQMHCI/2021	2021-04-12	None	20J (Gamma, V3)
EPI_ISL_2378242	USA/WA-Altius-ALTCOV-CSGMQG63JYWSXNHB/2021	2021-04-12	None	21C (Epsilon)
EPI_ISL_2378246	USA/WA-Altius-ALTCOV-KLTEKTVGUMSHBHWO/2021	2021-04-12	None	21C (Epsilon)
EPI_ISL_2378243	USA/WA-Altius-ALTCOV-4KJP7CFNXOUVV6UZ/2021	2021-04-12	earlyStop	20I (Alpha, V1)
EPI_ISL_2378248	USA/WA-Altius-ALTCOV-G3G5LC3DEMWAXME2/2021	2021-04-12	None	20J (Gamma, V3)
EPI_ISL_2378212	USA/WA-Altius-ALTCOV-NRHXXWH2QHMPJ6W5/2021	2021-04-12	earlyStop	20I (Alpha, V1)
EPI_ISL_2378215	USA/WA-Altius-ALTCOV-ZZNKA3E3MS73LMUF/2021	2021-04-12	earlyStop	20I (Alpha, V1)
EPI_ISL_2378219	USA/WA-Altius-ALTCOV-NXECSZOTMUEZHXGN/2021	2021-04-12	None	21F (Iota)
EPI_ISL_2378213	USA/WA-Altius-ALTCOV-IOZPPDMZJFYQCQXC/2021	2021-04-12	None	20J (Gamma, V3)
EPI_ISL_2378214	USA/WA-Altius-ALTCOV-LF2LLF3I7RRDTRCK/2021	2021-04-12	earlyStop	20I (Alpha, V1)
EPI_ISL_2378220	USA/WA-Altius-ALTCOV-VZSOYF55XFVVH6S6/2021	2021-04-12	None	21C (Epsilon)
EPI_ISL_2378222	USA/WA-Altius-ALTCOV-X4ZK7E7FDUETVSGJ/2021	2021-04-12	None	20J (Gamma, V3)
EPI_ISL_2378225	USA/WA-Altius-ALTCOV-5SBHSHA5I3PAGZWP/2021	2021-04-12	None	20J (Gamma, V3)
EPI_ISL_2378299	USA/WA-Altius-ALTCOV-3K42HP6MEMK5L4A3/2021	2021-04-14	earlyStop	20I (Alpha, V1)
EPI_ISL_1448216	USA/WA-UW-67249/2021	2021-03-13	None	21C (Epsilon)
EPI_ISL_2376509	USA/WA-Altius-ALTCOV-VRVIOIMYK7BKZSTZ/2021	2021-04-19	None	20B
EPI_ISL_2376511	USA/WA-Altius-ALTCOV-WEUAVEIHO5LCFEDG/2021	2021-04-19	earlyStop	20I (Alpha, V1)
EPI_ISL_2376514	USA/WA-Altius-ALTCOV-ZDVSQ2C6QHXMAJD2/2021	2021-04-19	None	20B
EPI_ISL_2376515	USA/WA-Altius-ALTCOV-IUXJM3M2WL37JPGN/2021	2021-04-19	earlyStop	20I (Alpha, V1)
EPI_ISL_2376512	USA/WA-Altius-ALTCOV-HV43HAXNRICIHBBI/2021	2021-04-19	None	20H (Beta, V2)
EPI_ISL_2376518	USA/WA-Altius-ALTCOV-H6PPUGV5L2OF64X6/2021	2021-04-19	earlyStop	20I (Alpha, V1)
EPI_ISL_2376519	USA/WA-Altius-ALTCOV-FSDC4DO24KKXMKRE/2021	2021-04-19	earlyStop	20I (Alpha, V1)
EPI_ISL_2376513	USA/WA-Altius-ALTCOV-WVLROMDQVTYQDPDX/2021	2021-04-19	earlyStop	20I (Alpha, V1)
EPI_ISL_2376517	USA/WA-Altius-ALTCOV-HWSDW7CCZFIYTRUQ/2021	2021-04-19	earlyStop	20I (Alpha, V1)
EPI_ISL_2376521	USA/WA-Altius-ALTCOV-3EJJ4WBY72TV5NGT/2021	2021-04-19	earlyStop	20I (Alpha, V1)
EPI_ISL_1448246	USA/WA-UW-67284/2021	2021-03-12	earlyStop	20I (Alpha, V1)
EPI_ISL_2376522	USA/WA-Altius-ALTCOV-7USLEEKQJTIQPPFS/2021	2021-04-19	earlyStop	20I (Alpha, V1)
EPI_ISL_2376520	USA/WA-Altius-ALTCOV-NQ3PUP742ET5QBWM/2021	2021-04-19	None	21C (Epsilon)
EPI_ISL_2376525	USA/WA-Altius-ALTCOV-VDOGHDOLLBARYLXU/2021	2021-04-19	earlyStop	20I (Alpha, V1)
EPI_ISL_2376526	USA/WA-Altius-ALTCOV-DK6FTV2GDFXGF4SY/2021	2021-04-19	earlyStop	20I (Alpha, V1)
EPI_ISL_2376523	USA/WA-Altius-ALTCOV-T5PT63M7G43RW6AQ/2021	2021-04-19	earlyStop	20I (Alpha, V1)
EPI_ISL_2376524	USA/WA-Altius-ALTCOV-EMBNFTOEAET5HBWQ/2021	2021-04-19	earlyStop	20I (Alpha, V1)
EPI_ISL_2376527	USA/WA-Altius-ALTCOV-UA4QVJH27JWFRIT4/2021	2021-04-19	earlyStop	20I (Alpha, V1)
EPI_ISL_2376528	USA/WA-Altius-ALTCOV-4ACFVAPXFLKMV6Q6/2021	2021-04-19	earlyStop	20I (Alpha, V1)
EPI_ISL_2376503	USA/WA-Altius-ALTCOV-C3WJY7SRICJ2BOGP/2021	2021-04-19	None	21C (Epsilon)
EPI_ISL_2376500	USA/WA-Altius-ALTCOV-RIUSK7MN2OV5VOW7/2021	2021-04-19	earlyStop	20I (Alpha, V1)
EPI_ISL_2376501	USA/WA-Altius-ALTCOV-GC7FCCDDEQYX5TU4/2021	2021-04-19	None	20H (Beta, V2)
EPI_ISL_2376502	USA/WA-Altius-ALTCOV-UYMSLU72EOQKAZFL/2021	2021-04-19	earlyStop	20I (Alpha, V1)
EPI_ISL_2376505	USA/WA-Altius-ALTCOV-RCUI4MJOCUQJUPAX/2021	2021-04-19	earlyStop	20I (Alpha, V1)
EPI_ISL_2376507	USA/WA-Altius-ALTCOV-HAGZKB6XS4RB4OTA/2021	2021-04-19	earlyStop	20I (Alpha, V1)
EPI_ISL_2376508	USA/WA-Altius-ALTCOV-YLYTR7L525F63WU5/2021	2021-04-19	earlyStop	20I (Alpha, V1)
EPI_ISL_2376506	USA/WA-Altius-ALTCOV-GLRHWCSKL5BOFMHM/2021	2021-04-19	earlyStop	20I (Alpha, V1)
EPI_ISL_14157053	USA/WA-PHL-024286/2022	2022-07-06	None	22B (BA.5)
EPI_ISL_14157054	USA/WA-PHL-024287/2022	2022-07-06	None	22B (BA.5)
EPI_ISL_2378136	USA/WA-Altius-ALTCOV-ZWEXJXL7T65ZLLAE/2021	2021-04-17	None	20G
EPI_ISL_2378165	USA/WA-Altius-ALTCOV-2MXCIKS4TMC4EEUH/2021	2021-04-30	None	21F (Iota)
EPI_ISL_2378132	USA/WA-Altius-ALTCOV-T6O4GKAXFBP3VBGU/2021	2021-04-17	earlyStop	20I (Alpha, V1)
EPI_ISL_2378135	USA/WA-Altius-ALTCOV-TWR63MAJZH4SS5AQ/2021	2021-04-17	earlyStop	20I (Alpha, V1)
EPI_ISL_2378140	USA/WA-Altius-ALTCOV-BPTLMSSJKOO4LIXU/2021	2021-04-17	earlyStop	20I (Alpha, V1)
EPI_ISL_2378115	USA/WA-Altius-ALTCOV-5DQNMJYRANLM5OHS/2021	2021-04-17	earlyStop	20I (Alpha, V1)
EPI_ISL_2378117	USA/WA-Altius-ALTCOV-UQRASK622G5FGBUP/2021	2021-04-17	earlyStop	20I (Alpha, V1)
EPI_ISL_2378126	USA/WA-Altius-ALTCOV-S4TKY7QT62RAHZX5/2021	2021-04-17	None	21C (Epsilon)
EPI_ISL_1448359	USA/WA-UW-67897/2021	2021-03-14	None	20G
EPI_ISL_2378128	USA/WA-Altius-ALTCOV-CODWMJWQCO523IED/2021	2021-04-17	earlyStop	20I (Alpha, V1)
EPI_ISL_2378104	USA/WA-Altius-ALTCOV-EPNFPJ5ZYMF77MHJ/2021	2021-04-17	None	21C (Epsilon)
EPI_ISL_2378108	USA/WA-Altius-ALTCOV-OYIFVVTFTGLJMDST/2021	2021-04-17	None	21C (Epsilon)
EPI_ISL_2378109	USA/WA-Altius-ALTCOV-FY6GW2KUN3WIV3TT/2021	2021-04-17	earlyStop	20I (Alpha, V1)
EPI_ISL_1448214	USA/WA-UW-67247/2021	2021-03-13	earlyStop	20I (Alpha, V1)
EPI_ISL_1448162	USA/WA-UW-67189/2021	2021-03-13	None	21C (Epsilon)
EPI_ISL_1448322	USA/WA-UW-67364/2021	2021-03-16	None	21C (Epsilon)
EPI_ISL_1448083	USA/WA-UW-67100/2021	2021-03-15	None	21C (Epsilon)
EPI_ISL_1448357	USA/WA-UW-67895/2021	2021-03-15	None	21C (Epsilon)
EPI_ISL_1448126	USA/WA-UW-67146/2021	2021-03-16	earlyStop	20I (Alpha, V1)
EPI_ISL_1448055	USA/WA-UW-67072/2021	2021-03-16	None	21C (Epsilon)
EPI_ISL_1448386	USA/WA-UW-67925/2021	2021-03-16	None	21C (Epsilon)
EPI_ISL_1448188	USA/WA-UW-67218/2021	2021-03-12	None	21C (Epsilon)
EPI_ISL_1448209	USA/WA-UW-67242/2021	2021-03-13	None	21C (Epsilon)
EPI_ISL_1448348	USA/WA-UW-67390/2021	2021-03-16	None	21C (Epsilon)
EPI_ISL_1448132	USA/WA-UW-67154/2021	2021-03-15	None	21C (Epsilon)
EPI_ISL_1448227	USA/WA-UW-67261/2021	2021-03-12	earlyStop	20I (Alpha, V1)
EPI_ISL_2378192	USA/WA-Altius-ALTCOV-NME3Q5NXKKXHYJDE/2021	2021-04-12	None	21F (Iota)
EPI_ISL_2378193	USA/WA-Altius-ALTCOV-H3TERTEKUXG3DLAR/2021	2021-04-12	earlyStop	20I (Alpha, V1)
EPI_ISL_2378197	USA/WA-Altius-ALTCOV-UHLQWK5YJSEPJQAR/2021	2021-04-12	earlyStop	20I (Alpha, V1)
EPI_ISL_1448192	USA/WA-UW-67222/2021	2021-03-13	earlyStop	20I (Alpha, V1)
EPI_ISL_1448124	USA/WA-UW-67144/2021	2021-03-15	None	21C (Epsilon)
EPI_ISL_1448057	USA/WA-UW-67074/2021	2021-03-16	None	21C (Epsilon)
EPI_ISL_1448142	USA/WA-UW-67168/2021	2021-03-12	None	21D (Eta)
EPI_ISL_1448152	USA/WA-UW-67179/2021	2021-03-12	earlyStop	20I (Alpha, V1)
EPI_ISL_2378179	USA/WA-Altius-ALTCOV-UXB52S67263LYRXI/2021	2021-04-30	None	21F (Iota)
EPI_ISL_2378186	USA/WA-Altius-ALTCOV-HYWFNTB2OXW2IHDZ/2021	2021-04-12	None	20B
EPI_ISL_2378185	USA/WA-Altius-ALTCOV-G6JYDNRVAU6JH7D5/2021	2021-04-12	earlyStop	20I (Alpha, V1)
EPI_ISL_2378189	USA/WA-Altius-ALTCOV-ZGWJ7RGBIOKLKSDC/2021	2021-04-12	earlyStop	20I (Alpha, V1)
EPI_ISL_2378188	USA/WA-Altius-ALTCOV-R4K4TAVUWDQPJFAM/2021	2021-04-10	earlyStop	20I (Alpha, V1)
EPI_ISL_574649	USA/WA-S2807/2020	2020-08-28	None	20G
EPI_ISL_14157060	USA/WA-PHL-024478/2022	2022-07-02	None	22B (BA.5)
EPI_ISL_14157061	USA/WA-PHL-024479/2022	2022-07-02	None	22A (BA.4)
EPI_ISL_15203830	USA/WA-ASC-210775788/2022	2022-06-27	None	22C (BA.2.12.1)
EPI_ISL_14157067	USA/WA-PHL-024487/2022	2022-07-02	None	22B (BA.5)
EPI_ISL_2736357	USA/WA-S9058/2021	2021-03-26	None	20J (Gamma, V3)
EPI_ISL_2377908	USA/WA-Altius-ALTCOV-6ZYZLVTTODDIR7B6/2021	2021-04-21	None	21C (Epsilon)
EPI_ISL_2377909	USA/WA-Altius-ALTCOV-H5YRM5A4T76MALSO/2021	2021-04-21	None	20J (Gamma, V3)
EPI_ISL_2377907	USA/WA-Altius-ALTCOV-Q5YZPEAVBKZKCZF3/2021	2021-04-21	None	21C (Epsilon)
EPI_ISL_2377911	USA/WA-Altius-ALTCOV-KH6NES77YMSETXCS/2021	2021-04-21	earlyStop	20I (Alpha, V1)
EPI_ISL_2377912	USA/WA-Altius-ALTCOV-MUEQAWZLUR4UOFFH/2021	2021-04-21	earlyStop	20I (Alpha, V1)
EPI_ISL_2377914	USA/WA-Altius-ALTCOV-7UND7SGZEVY44FHH/2021	2021-04-21	None	21C (Epsilon)
EPI_ISL_2377913	USA/WA-Altius-ALTCOV-B6P2NDKI4Q7MJZBC/2021	2021-04-21	earlyStop	20I (Alpha, V1)
EPI_ISL_2377980	USA/WA-Altius-ALTCOV-F277QGEJXPVYDEWU/2021	2021-04-27	None	21C (Epsilon)
EPI_ISL_2377988	USA/WA-Altius-ALTCOV-L2RS6XV4KQWHH7EP/2021	2021-04-29	None	21F (Iota)
EPI_ISL_2377989	USA/WA-Altius-ALTCOV-62EEG7VHHLZ6BPEZ/2021	2021-04-29	earlyStop	20I (Alpha, V1)
EPI_ISL_2377987	USA/WA-Altius-ALTCOV-HFT5MRQM7CKQVRRZ/2021	2021-04-29	None	21C (Epsilon)
EPI_ISL_2377992	USA/WA-Altius-ALTCOV-76UVZOZZIS5ROBHJ/2021	2021-04-29	earlyStop	20I (Alpha, V1)
EPI_ISL_2377993	USA/WA-Altius-ALTCOV-5I32VGNNFXTUCXTA/2021	2021-04-29	None	20J (Gamma, V3)
EPI_ISL_2377994	USA/WA-Altius-ALTCOV-QLTBQNZCRVFU6VW2/2021	2021-04-29	earlyStop	20I (Alpha, V1)
EPI_ISL_2377998	USA/WA-Altius-ALTCOV-GNG6YJNGILXFMGUG/2021	2021-04-22	earlyStop	20I (Alpha, V1)
EPI_ISL_2377961	USA/WA-Altius-ALTCOV-I4STK2PRXD5SFRFF/2021	2021-04-27	earlyStop	20I (Alpha, V1)
EPI_ISL_2377965	USA/WA-Altius-ALTCOV-IGSWECD6HKEDVPQU/2021	2021-04-27	earlyStop	20I (Alpha, V1)
EPI_ISL_2377969	USA/WA-Altius-ALTCOV-GYBFCFJSSKQ4KUR3/2021	2021-04-27	earlyStop	20I (Alpha, V1)
EPI_ISL_2377970	USA/WA-Altius-ALTCOV-N3Z4MT4OZ5QHDIUF/2021	2021-04-27	earlyStop	20I (Alpha, V1)
EPI_ISL_2377977	USA/WA-Altius-ALTCOV-NHO5U65FPZDZJAGQ/2021	2021-04-27	earlyStop	20I (Alpha, V1)
EPI_ISL_2377978	USA/WA-Altius-ALTCOV-K4USCCJHA3CAWAUM/2021	2021-04-27	None	21C (Epsilon)
EPI_ISL_2377941	USA/WA-Altius-ALTCOV-7U5L3KTGQMFX5WA2/2021	2021-04-21	None	20H (Beta, V2)
EPI_ISL_2377944	USA/WA-Altius-ALTCOV-IKAYGV45EA2EICD5/2021	2021-04-26	earlyStop	20I (Alpha, V1)
EPI_ISL_2377942	USA/WA-Altius-ALTCOV-KAIHIDC4UMT4XED6/2021	2021-04-21	None	20J (Gamma, V3)
EPI_ISL_2377951	USA/WA-Altius-ALTCOV-LIJYJ25SMD46EBFX/2021	2021-04-26	earlyStop	20I (Alpha, V1)
EPI_ISL_2377955	USA/WA-Altius-ALTCOV-23ILYPNAGYJLKPQA/2021	2021-04-26	None	21I (Delta)
EPI_ISL_2377953	USA/WA-Altius-ALTCOV-VCFKENQGADDOGHVF/2021	2021-04-26	None	21C (Epsilon)
EPI_ISL_2377954	USA/WA-Altius-ALTCOV-J4FACEPYGUIWMIBQ/2021	2021-04-26	earlyStop	20I (Alpha, V1)
EPI_ISL_2377958	USA/WA-Altius-ALTCOV-2ATMM4WBRFU7VXX2/2021	2021-04-27	earlyStop	20I (Alpha, V1)
EPI_ISL_2377917	USA/WA-Altius-ALTCOV-4THBOSI5CWS3VSC5/2021	2021-04-21	earlyStop	20I (Alpha, V1)
EPI_ISL_2377919	USA/WA-Altius-ALTCOV-WG4CGHFPUCWHPFVF/2021	2021-04-21	earlyStop	20I (Alpha, V1)
EPI_ISL_2377918	USA/WA-Altius-ALTCOV-BNHLJTEXKWYRMCBW/2021	2021-04-21	None	21F (Iota)
EPI_ISL_2377920	USA/WA-Altius-ALTCOV-56QR5F7LZYOXALVB/2021	2021-04-21	None	21F (Iota)
EPI_ISL_2377921	USA/WA-Altius-ALTCOV-PYB57UUGVU4SQHU6/2021	2021-04-21	earlyStop	20I (Alpha, V1)
EPI_ISL_2377927	USA/WA-Altius-ALTCOV-WSG7EKOLODS5DXAX/2021	2021-04-21	earlyStop	20I (Alpha, V1)
EPI_ISL_2377928	USA/WA-Altius-ALTCOV-VLJMLVXXLDU7T4AA/2021	2021-04-21	earlyStop	20I (Alpha, V1)
EPI_ISL_2377931	USA/WA-Altius-ALTCOV-7DI5NR72EZ6MDMVJ/2021	2021-04-21	earlyStop	20I (Alpha, V1)
EPI_ISL_2377935	USA/WA-Altius-ALTCOV-PPE5L5SXGPPC6WHO/2021	2021-04-21	None	20H (Beta, V2)
EPI_ISL_2377936	USA/WA-Altius-ALTCOV-4GOH4QPALA4LVYHM/2021	2021-04-21	earlyStop	20I (Alpha, V1)
EPI_ISL_15203937	USA/WA-ASC-210775514/2022	2022-06-28	None	22B (BA.5)
EPI_ISL_2791066	USA/WA-UW-3600867/2020	2020-06-01	None	20B
EPI_ISL_2378890	USA/WA-PHL-000863/2021	2021-05-14	None	20H (Beta, V2)
EPI_ISL_2378891	USA/WA-PHL-000864/2021	2021-05-16	None	20J (Gamma, V3)
EPI_ISL_2378871	USA/WA-PHL-000844/2021	2021-05-20	earlyStop	20I (Alpha, V1)
EPI_ISL_2378870	USA/WA-PHL-000843/2021	2021-05-23	earlyStop	20I (Alpha, V1)
EPI_ISL_2378875	USA/WA-PHL-000848/2021	2021-05-02	None	20J (Gamma, V3)
EPI_ISL_2378877	USA/WA-PHL-000850/2021	2021-05-24	earlyStop	20I (Alpha, V1)
EPI_ISL_2378883	USA/WA-PHL-000856/2021	2021-05-18	None	20J (Gamma, V3)
EPI_ISL_2378882	USA/WA-PHL-000855/2021	2021-05-17	earlyStop	20I (Alpha, V1)
EPI_ISL_2378880	USA/WA-PHL-000853/2021	2021-05-17	earlyStop	20I (Alpha, V1)
EPI_ISL_2378881	USA/WA-PHL-000854/2021	2021-05-17	None	20J (Gamma, V3)
EPI_ISL_2378885	USA/WA-PHL-000858/2021	2021-05-18	None	20J (Gamma, V3)
EPI_ISL_2378884	USA/WA-PHL-000857/2021	2021-05-18	None	20J (Gamma, V3)
EPI_ISL_2378850	USA/WA-PHL-000823/2021	2021-05-15	earlyStop	20I (Alpha, V1)
EPI_ISL_2378852	USA/WA-PHL-000825/2021	2021-05-14	earlyStop	20I (Alpha, V1)
EPI_ISL_2378853	USA/WA-PHL-000826/2021	2021-05-19	earlyStop	20I (Alpha, V1)
EPI_ISL_2378851	USA/WA-PHL-000824/2021	2021-05-12	earlyStop	20I (Alpha, V1)
EPI_ISL_2378858	USA/WA-PHL-000831/2021	2021-05-20	earlyStop	20I (Alpha, V1)
EPI_ISL_2378861	USA/WA-PHL-000834/2021	2021-05-09	earlyStop	20I (Alpha, V1)
EPI_ISL_2378859	USA/WA-PHL-000832/2021	2021-05-16	earlyStop	20I (Alpha, V1)
EPI_ISL_2378865	USA/WA-PHL-000838/2021	2021-04-27	earlyStop	20I (Alpha, V1)
EPI_ISL_2378860	USA/WA-PHL-000833/2021	2021-05-08	earlyStop	20I (Alpha, V1)
EPI_ISL_2378864	USA/WA-PHL-000837/2021	2021-05-18	earlyStop	20I (Alpha, V1)
EPI_ISL_2378863	USA/WA-PHL-000836/2021	2021-05-17	None	21J (Delta)
EPI_ISL_2378868	USA/WA-PHL-000841/2021	2021-05-23	earlyStop	20I (Alpha, V1)
EPI_ISL_2378867	USA/WA-PHL-000840/2021	2021-04-27	earlyStop	20I (Alpha, V1)
EPI_ISL_2378866	USA/WA-PHL-000839/2021	2021-04-24	earlyStop	20I (Alpha, V1)
EPI_ISL_2378869	USA/WA-PHL-000842/2021	2021-05-23	None	20J (Gamma, V3)
EPI_ISL_2378874	USA/WA-PHL-000847/2021	2021-04-29	None	21C (Epsilon)
EPI_ISL_2378030	USA/WA-Altius-ALTCOV-IVEXLTYFYZN6VMTN/2021	2021-04-30	None	20D
EPI_ISL_2378873	USA/WA-PHL-000846/2021	2021-04-25	earlyStop	20I (Alpha, V1)
EPI_ISL_2378862	USA/WA-PHL-000835/2021	2021-05-11	None	20J (Gamma, V3)
EPI_ISL_2378035	USA/WA-Altius-ALTCOV-2NYGWFZTZT6WUGH4/2021	2021-04-30	earlyStop	20I (Alpha, V1)
EPI_ISL_2378034	USA/WA-Altius-ALTCOV-RB2FSCCR5YS2ZCB6/2021	2021-04-30	earlyStop	20I (Alpha, V1)
EPI_ISL_2378037	USA/WA-Altius-ALTCOV-BQBRCBTO46Q22MSZ/2021	2021-04-30	None	20H (Beta, V2)
EPI_ISL_2378042	USA/WA-Altius-ALTCOV-HBAZ6XFMWTIZ5ZCB/2021	2021-04-30	earlyStop	20I (Alpha, V1)
EPI_ISL_2378040	USA/WA-Altius-ALTCOV-54IRNIAOA4UMI3H6/2021	2021-04-30	None	20B
EPI_ISL_2378041	USA/WA-Altius-ALTCOV-B4GXQAQ7XN6YZODM/2021	2021-04-30	None	20H (Beta, V2)
EPI_ISL_2378048	USA/WA-Altius-ALTCOV-5B5K5QSI6K42RXEY/2021	2021-05-01	earlyStop	20I (Alpha, V1)
EPI_ISL_2378010	USA/WA-Altius-ALTCOV-66ECMWZT5SGKYXVM/2021	2021-04-22	None	20J (Gamma, V3)
EPI_ISL_2378014	USA/WA-Altius-ALTCOV-HJUOVSHTRAIW4VAW/2021	2021-04-22	earlyStop	20I (Alpha, V1)
EPI_ISL_2378013	USA/WA-Altius-ALTCOV-NUCCDKF65QDCVFSD/2021	2021-04-22	earlyStop	20I (Alpha, V1)
EPI_ISL_2378011	USA/WA-Altius-ALTCOV-QUUQUPKGKB7NWRF5/2021	2021-04-22	earlyStop	20I (Alpha, V1)
EPI_ISL_2378017	USA/WA-Altius-ALTCOV-A2ELZE3FQSARMDA5/2021	2021-04-22	earlyStop	20I (Alpha, V1)
EPI_ISL_2378015	USA/WA-Altius-ALTCOV-NZ6HC7GWNJEJKPDK/2021	2021-04-22	earlyStop	20I (Alpha, V1)
EPI_ISL_2378019	USA/WA-Altius-ALTCOV-YTRS7KQSOQQTRRW6/2021	2021-04-22	None	21C (Epsilon)
EPI_ISL_2378020	USA/WA-Altius-ALTCOV-KQ2DJMVXP4DKZHRX/2021	2021-04-22	earlyStop	20I (Alpha, V1)
EPI_ISL_2378022	USA/WA-Altius-ALTCOV-WJQ3YBL3G6DBZUAM/2021	2021-04-22	None	21C (Epsilon)
EPI_ISL_2378029	USA/WA-Altius-ALTCOV-DZWFMOWA2DZXZ6RE/2021	2021-04-22	earlyStop	20I (Alpha, V1)
EPI_ISL_2378028	USA/WA-Altius-ALTCOV-XE7XZULMXJXEIKRX/2021	2021-04-22	None	21C (Epsilon)
EPI_ISL_2378027	USA/WA-Altius-ALTCOV-JCEFOK5NQBXCDLSR/2021	2021-04-22	None	20J (Gamma, V3)
EPI_ISL_2378003	USA/WA-Altius-ALTCOV-PURGMRCTGCOV7XTN/2021	2021-04-22	None	21C (Epsilon)
EPI_ISL_2378002	USA/WA-Altius-ALTCOV-JVYW4DIPQOOH6CXI/2021	2021-04-22	earlyStop	20I (Alpha, V1)
EPI_ISL_2378001	USA/WA-Altius-ALTCOV-JRFTKKU4ADH2NBF5/2021	2021-04-22	None	20H (Beta, V2)
EPI_ISL_2378000	USA/WA-Altius-ALTCOV-W5DVWAUTM4GOLPGI/2021	2021-04-22	earlyStop	20I (Alpha, V1)
EPI_ISL_2378005	USA/WA-Altius-ALTCOV-5HIL6SZFJDWFQWR7/2021	2021-04-22	None	21C (Epsilon)
EPI_ISL_2378004	USA/WA-Altius-ALTCOV-3DXTW6TLBHNOCZGG/2021	2021-04-22	None	21C (Epsilon)
EPI_ISL_2378008	USA/WA-Altius-ALTCOV-ZGUJDWQJ2CYB6EHY/2021	2021-04-22	earlyStop	20I (Alpha, V1)
EPI_ISL_2378093	USA/WA-Altius-ALTCOV-P56ZGAV3YEFQMHQ6/2021	2021-04-17	earlyStop	20I (Alpha, V1)
EPI_ISL_2378091	USA/WA-Altius-ALTCOV-GLXWIB2Z4OSAH3S7/2021	2021-04-17	earlyStop	20I (Alpha, V1)
EPI_ISL_2378097	USA/WA-Altius-ALTCOV-AUVWRWW4ERBOBDE5/2021	2021-04-17	earlyStop	20I (Alpha, V1)
EPI_ISL_2378099	USA/WA-Altius-ALTCOV-J6NQCHUV57A5K4G2/2021	2021-04-17	earlyStop	20I (Alpha, V1)
EPI_ISL_2378072	USA/WA-Altius-ALTCOV-HP734PIM6HBUCUXE/2021	2021-04-23	None	20H (Beta, V2)
EPI_ISL_2378074	USA/WA-Altius-ALTCOV-DAQT3PVOES2EQZCF/2021	2021-04-23	earlyStop	20I (Alpha, V1)
EPI_ISL_2378075	USA/WA-Altius-ALTCOV-AQFUDB5VYDFHGND2/2021	2021-04-23	earlyStop	20I (Alpha, V1)
EPI_ISL_2378095	USA/WA-Altius-ALTCOV-A4UZQHWU2QGTSKDD/2021	2021-04-17	earlyStop	20I (Alpha, V1)
EPI_ISL_2378073	USA/WA-Altius-ALTCOV-BLBOCONXURVMJ5DS/2021	2021-04-23	earlyStop	20I (Alpha, V1)
EPI_ISL_2378079	USA/WA-Altius-ALTCOV-N3CWQZKR5YXFG5QU/2021	2021-04-23	earlyStop	20I (Alpha, V1)
EPI_ISL_2378078	USA/WA-Altius-ALTCOV-4HCWXAZ5BCNVXODU/2021	2021-04-23	earlyStop	20I (Alpha, V1)
EPI_ISL_2378080	USA/WA-Altius-ALTCOV-D2W4ESX4GCO74JTA/2021	2021-04-23	earlyStop	20I (Alpha, V1)
EPI_ISL_2378086	USA/WA-Altius-ALTCOV-L3GQYMJ6UVHVO7EY/2021	2021-04-23	earlyStop	20I (Alpha, V1)
EPI_ISL_2378088	USA/WA-Altius-ALTCOV-OAPLLVNHTICAT6DM/2021	2021-04-23	earlyStop	20I (Alpha, V1)
EPI_ISL_2378058	USA/WA-Altius-ALTCOV-VMJT2KPUFLDARZRO/2021	2021-05-01	None	21F (Iota)
EPI_ISL_2378057	USA/WA-Altius-ALTCOV-HJO2Z2NGFRT2IEU3/2021	2021-05-01	earlyStop	20I (Alpha, V1)
EPI_ISL_2378060	USA/WA-Altius-ALTCOV-5C32KVZUYQ42RGSE/2021	2021-05-01	earlyStop	20I (Alpha, V1)
EPI_ISL_2378069	USA/WA-Altius-ALTCOV-ETTNOZP7ZQK2JUBN/2021	2021-04-23	earlyStop	20I (Alpha, V1)
EPI_ISL_2378943	USA/WA-OHSU-11359/2021	2021-04-28	None	20H (Beta, V2)
EPI_ISL_14157097	USA/WA-PHL-024525/2022	2022-07-05	None	22B (BA.5)
EPI_ISL_2378830	USA/WA-PHL-000802/2021	2021-05-17	earlyStop	20I (Alpha, V1)
EPI_ISL_2378833	USA/WA-PHL-000805/2021	2021-05-19	earlyStop	20I (Alpha, V1)
EPI_ISL_2378834	USA/WA-PHL-000806/2021	2021-05-19	earlyStop	20I (Alpha, V1)
EPI_ISL_2378837	USA/WA-PHL-000809/2021	2021-05-19	None	21C (Epsilon)
EPI_ISL_2378838	USA/WA-PHL-000810/2021	2021-05-09	None	20J (Gamma, V3)
EPI_ISL_2378843	USA/WA-PHL-000815/2021	2021-05-11	None	20J (Gamma, V3)
EPI_ISL_2378845	USA/WA-PHL-000817/2021	2021-05-11	None	20J (Gamma, V3)
EPI_ISL_2378846	USA/WA-PHL-000818/2021	2021-05-11	None	20J (Gamma, V3)
EPI_ISL_2378844	USA/WA-PHL-000816/2021	2021-05-11	None	20J (Gamma, V3)
EPI_ISL_2378849	USA/WA-PHL-000821/2021	2021-05-11	None	20J (Gamma, V3)
EPI_ISL_2378848	USA/WA-PHL-000820/2021	2021-05-11	None	20J (Gamma, V3)
EPI_ISL_2378825	USA/WA-PHL-000753/2021	2021-04-19	None	20J (Gamma, V3)
EPI_ISL_2378829	USA/WA-PHL-000801/2021	2021-05-18	earlyStop	20I (Alpha, V1)
EPI_ISL_2378828	USA/WA-PHL-000800/2021	2021-04-19	earlyStop	20I (Alpha, V1)
EPI_ISL_2378827	USA/WA-PHL-000799/2021	2021-05-12	earlyStop	20I (Alpha, V1)
EPI_ISL_2378826	USA/WA-PHL-000798/2021	2021-04-30	earlyStop	20I (Alpha, V1)
EPI_ISL_2378200	USA/WA-Altius-ALTCOV-474DLQRX4LOJLPUI/2021	2021-04-12	None	20D
EPI_ISL_2378204	USA/WA-Altius-ALTCOV-LS7K2UZU6ZEUW2EQ/2021	2021-04-12	None	21C (Epsilon)
EPI_ISL_2378203	USA/WA-Altius-ALTCOV-OGUFGKQ3WVRVU5U4/2021	2021-04-12	None	21F (Iota)
EPI_ISL_2378208	USA/WA-Altius-ALTCOV-3VOF2OKPITTEGESI/2021	2021-04-12	earlyStop	20I (Alpha, V1)
EPI_ISL_2378206	USA/WA-Altius-ALTCOV-6F3SO3XIGA6QTRT7/2021	2021-04-12	None	21C (Epsilon)
EPI_ISL_2378273	USA/WA-Altius-ALTCOV-HBVYCKVLVCT43YW4/2021	2021-04-14	None	21C (Epsilon)
EPI_ISL_2378272	USA/WA-Altius-ALTCOV-E3KPPKMZ55NZ2KTF/2021	2021-04-14	None	21F (Iota)
EPI_ISL_2378277	USA/WA-Altius-ALTCOV-24Y35KRCPF7ZODRJ/2021	2021-04-14	None	21D (Eta)
EPI_ISL_2378281	USA/WA-Altius-ALTCOV-XK6BCIZCMCTNNQF3/2021	2021-04-14	earlyStop	20I (Alpha, V1)
EPI_ISL_2378282	USA/WA-Altius-ALTCOV-5MGQPWZYNNT7CZX2/2021	2021-04-14	None	21F (Iota)
EPI_ISL_2378289	USA/WA-Altius-ALTCOV-WKOZE2JAVO22GXSL/2021	2021-04-14	None	20G
EPI_ISL_2378252	USA/WA-Altius-ALTCOV-CDZDPDNYJ4GMXPXU/2021	2021-04-12	None	20G
EPI_ISL_2378288	USA/WA-Altius-ALTCOV-HGDSZFX5WFROETFG/2021	2021-04-14	earlyStop	20I (Alpha, V1)
EPI_ISL_2378251	USA/WA-Altius-ALTCOV-JHDQCHNAGHKZKVET/2021	2021-04-12	None	21C (Epsilon)
EPI_ISL_2378250	USA/WA-Altius-ALTCOV-UZUUIUPOVVNJGTAW/2021	2021-04-12	earlyStop	20I (Alpha, V1)
EPI_ISL_2378255	USA/WA-Altius-ALTCOV-BJWNLUUD2FIFEHQH/2021	2021-04-12	None	20A
EPI_ISL_2378256	USA/WA-Altius-ALTCOV-55FKRT5RP3Z5ISVY/2021	2021-04-12	None	20B
EPI_ISL_2378259	USA/WA-Altius-ALTCOV-4WQFCX3HSAQDUPAG/2021	2021-04-12	None	20D
EPI_ISL_2378254	USA/WA-Altius-ALTCOV-WS2XWU3EZBOQ3ECS/2021	2021-04-12	earlyStop	20I (Alpha, V1)
EPI_ISL_2378262	USA/WA-Altius-ALTCOV-YPXZGNWYIXQKZDAD/2021	2021-04-12	None	20B
EPI_ISL_2378257	USA/WA-Altius-ALTCOV-2XCZOACUXBYWDYCY/2021	2021-04-12	earlyStop	20I (Alpha, V1)
EPI_ISL_2378265	USA/WA-Altius-ALTCOV-JN52HDLN7QSNTTRD/2021	2021-04-12	earlyStop	20I (Alpha, V1)
EPI_ISL_2378230	USA/WA-Altius-ALTCOV-67BQRHUNEVY22WBI/2021	2021-04-12	earlyStop	20I (Alpha, V1)
EPI_ISL_2378232	USA/WA-Altius-ALTCOV-4DS33LAX4SYR6XCU/2021	2021-04-12	earlyStop	20I (Alpha, V1)
EPI_ISL_2378231	USA/WA-Altius-ALTCOV-37MVPMGMRIXTCUBK/2021	2021-04-12	None	21C (Epsilon)
EPI_ISL_2378238	USA/WA-Altius-ALTCOV-6RGEHV3RKBQSW2RT/2021	2021-04-12	None	20J (Gamma, V3)
EPI_ISL_2378268	USA/WA-Altius-ALTCOV-BNQD5HU2ANBX3IRS/2021	2021-04-12	earlyStop	20I (Alpha, V1)
EPI_ISL_2378236	USA/WA-Altius-ALTCOV-RWPVFPRCV4HVLJBL/2021	2021-04-12	earlyStop	20I (Alpha, V1)
EPI_ISL_2378235	USA/WA-Altius-ALTCOV-P2G3R6F2XPXTFSD2/2021	2021-04-12	earlyStop	20I (Alpha, V1)
EPI_ISL_2378239	USA/WA-Altius-ALTCOV-A5FDCGAUET7JOAEX/2021	2021-04-12	earlyStop	20I (Alpha, V1)
EPI_ISL_2378241	USA/WA-Altius-ALTCOV-6H6QNLIVWX6GRAFQ/2021	2021-04-12	earlyStop	20I (Alpha, V1)
EPI_ISL_2378244	USA/WA-Altius-ALTCOV-TSTV3IF7HTN4Q3QB/2021	2021-04-12	earlyStop	20I (Alpha, V1)
EPI_ISL_2378249	USA/WA-Altius-ALTCOV-3A6XCXGL4LDAFEU2/2021	2021-04-12	None	21C (Epsilon)
EPI_ISL_2378211	USA/WA-Altius-ALTCOV-4BYKE76L2JHBJ7BF/2021	2021-04-12	None	21F (Iota)
EPI_ISL_2378217	USA/WA-Altius-ALTCOV-IENQOOM2HAVEK4WP/2021	2021-04-12	None	21C (Epsilon)
EPI_ISL_2378223	USA/WA-Altius-ALTCOV-56BVKMNSQYJCOPX3/2021	2021-04-12	earlyStop	20I (Alpha, V1)
EPI_ISL_2378216	USA/WA-Altius-ALTCOV-GPO3FNFEZCQACRWS/2021	2021-04-12	earlyStop	20I (Alpha, V1)
EPI_ISL_2378221	USA/WA-Altius-ALTCOV-P5C4CH4OHFTFZEWT/2021	2021-04-12	None	20J (Gamma, V3)
EPI_ISL_2378226	USA/WA-Altius-ALTCOV-3IANGI5GXOA6JGVQ/2021	2021-04-12	earlyStop	20I (Alpha, V1)
EPI_ISL_2378229	USA/WA-Altius-ALTCOV-DTBX7T3YVSX65CUA/2021	2021-04-12	earlyStop	20I (Alpha, V1)
EPI_ISL_2378228	USA/WA-Altius-ALTCOV-6NJA6WGFSWANM5U6/2021	2021-04-12	None	20J (Gamma, V3)
EPI_ISL_2378291	USA/WA-Altius-ALTCOV-P7O4NHTWUDURR7VV/2021	2021-04-15	None	20J (Gamma, V3)
EPI_ISL_2378292	USA/WA-Altius-ALTCOV-WKO3MCITIPPZ2DBC/2021	2021-04-14	earlyStop	20I (Alpha, V1)
EPI_ISL_2378296	USA/WA-Altius-ALTCOV-NYM34A6BGKUTWTEZ/2021	2021-04-13	earlyStop	20I (Alpha, V1)
EPI_ISL_2378290	USA/WA-Altius-ALTCOV-RKFGPBN3GVHMQWDJ/2021	2021-04-15	earlyStop	20I (Alpha, V1)
EPI_ISL_2378295	USA/WA-Altius-ALTCOV-MVOL65AISKAMBIBI/2021	2021-04-14	earlyStop	20I (Alpha, V1)
EPI_ISL_2378294	USA/WA-Altius-ALTCOV-FZWRNUEITSIII6VJ/2021	2021-04-14	earlyStop	20I (Alpha, V1)
EPI_ISL_2378297	USA/WA-Altius-ALTCOV-UMWF45WY4BGV25R2/2021	2021-04-13	None	20J (Gamma, V3)
EPI_ISL_2378153	USA/WA-Altius-ALTCOV-HYNXDIJUVQ2FDTRN/2021	2021-04-29	earlyStop	20I (Alpha, V1)
EPI_ISL_2378151	USA/WA-Altius-ALTCOV-GR4QLGRJIYMRB7DF/2021	2021-04-29	earlyStop	20I (Alpha, V1)
EPI_ISL_2378152	USA/WA-Altius-ALTCOV-VUO7HH576Q37NFDZ/2021	2021-04-29	earlyStop	20I (Alpha, V1)
EPI_ISL_2378157	USA/WA-Altius-ALTCOV-AGMKX6Z4OQPTNTTJ/2021	2021-04-30	earlyStop	20I (Alpha, V1)
EPI_ISL_2378155	USA/WA-Altius-ALTCOV-4E2XQERK5AUP6NDJ/2021	2021-04-30	earlyStop	20I (Alpha, V1)
EPI_ISL_2378154	USA/WA-Altius-ALTCOV-3763HZND26JEUDBV/2021	2021-04-29	None	21C (Epsilon)
EPI_ISL_2378158	USA/WA-Altius-ALTCOV-BUQZAPOBCBAXBFHI/2021	2021-04-30	earlyStop	20I (Alpha, V1)
EPI_ISL_2378160	USA/WA-Altius-ALTCOV-KNSDSI6XZISFCFAC/2021	2021-04-30	None	20C
EPI_ISL_2378164	USA/WA-Altius-ALTCOV-HZ2DOXOXWNYRFDXO/2021	2021-04-30	earlyStop	20I (Alpha, V1)
EPI_ISL_2378163	USA/WA-Altius-ALTCOV-4RAZUR4DQSA3NWVN/2021	2021-04-30	None	20J (Gamma, V3)
EPI_ISL_2378168	USA/WA-Altius-ALTCOV-Z4UXKWSD6MVPJGQW/2021	2021-04-30	None	21F (Iota)
EPI_ISL_2378166	USA/WA-Altius-ALTCOV-LN4TJZGMW2LX32UQ/2021	2021-04-30	earlyStop	20I (Alpha, V1)
EPI_ISL_2378169	USA/WA-Altius-ALTCOV-PBFVFUZBA2AQJXRA/2021	2021-04-30	earlyStop	20I (Alpha, V1)
EPI_ISL_2378130	USA/WA-Altius-ALTCOV-FOMRFLIS5TR266EG/2021	2021-04-17	earlyStop	20I (Alpha, V1)
EPI_ISL_2378134	USA/WA-Altius-ALTCOV-42N6FPCQJ62T45UR/2021	2021-04-17	earlyStop	20I (Alpha, V1)
EPI_ISL_2378161	USA/WA-Altius-ALTCOV-5EUHOXJUZUJXWVDP/2021	2021-04-30	earlyStop	20I (Alpha, V1)
EPI_ISL_2378139	USA/WA-Altius-ALTCOV-642NYQH6NEUG7UE4/2021	2021-04-17	None	21C (Epsilon)
EPI_ISL_2378138	USA/WA-Altius-ALTCOV-XSUTQ57DEHMIAIRT/2021	2021-04-17	earlyStop	20I (Alpha, V1)
EPI_ISL_2378142	USA/WA-Altius-ALTCOV-FYI2NBEXWIGFCWAC/2021	2021-04-29	None	21C (Epsilon)
EPI_ISL_2378141	USA/WA-Altius-ALTCOV-25B5WLNGYKEDY4DV/2021	2021-04-29	earlyStop	20I (Alpha, V1)
EPI_ISL_2378146	USA/WA-Altius-ALTCOV-DGKZU7QU7533QSEP/2021	2021-04-29	None	20D
EPI_ISL_2378149	USA/WA-Altius-ALTCOV-VLFQYUD3OCAXTLU4/2021	2021-04-29	earlyStop	20I (Alpha, V1)
EPI_ISL_2378144	USA/WA-Altius-ALTCOV-XSNSQPKUTVIRJQCI/2021	2021-04-29	earlyStop	20I (Alpha, V1)
EPI_ISL_2378112	USA/WA-Altius-ALTCOV-ARFBKMJEQJ6KNLR2/2021	2021-04-17	earlyStop	20I (Alpha, V1)
EPI_ISL_2378110	USA/WA-Altius-ALTCOV-E5GE6WUIRKOXIGEB/2021	2021-04-17	earlyStop	20I (Alpha, V1)
EPI_ISL_2378118	USA/WA-Altius-ALTCOV-5TDDKLXINSF2SCFX/2021	2021-04-17	earlyStop	20I (Alpha, V1)
EPI_ISL_2378120	USA/WA-Altius-ALTCOV-RAH2GY4ASO6KHNFG/2021	2021-04-17	earlyStop	20I (Alpha, V1)
EPI_ISL_2378124	USA/WA-Altius-ALTCOV-3RBF2QLDKTNIIRGF/2021	2021-04-17	earlyStop	20I (Alpha, V1)
EPI_ISL_2378123	USA/WA-Altius-ALTCOV-SM3RH355BUFLZVSN/2021	2021-04-17	earlyStop	20I (Alpha, V1)
EPI_ISL_2378119	USA/WA-Altius-ALTCOV-LDDKFMOMXETIJAQJ/2021	2021-04-17	None	19B
EPI_ISL_2378122	USA/WA-Altius-ALTCOV-UU3YR32X6JCITPR3/2021	2021-04-17	earlyStop	20I (Alpha, V1)
EPI_ISL_2378121	USA/WA-Altius-ALTCOV-MCOCAQ7QSBRWDXB2/2021	2021-04-17	earlyStop	20I (Alpha, V1)
EPI_ISL_2378127	USA/WA-Altius-ALTCOV-HNGFJOGTNXFFTGBV/2021	2021-04-17	None	21C (Epsilon)
EPI_ISL_2378125	USA/WA-Altius-ALTCOV-M5VBQCPASOGOGRRD/2021	2021-04-17	earlyStop	20I (Alpha, V1)
EPI_ISL_2378129	USA/WA-Altius-ALTCOV-JQRFHRJ34LENPOQU/2021	2021-04-17	earlyStop	20I (Alpha, V1)
EPI_ISL_2378101	USA/WA-Altius-ALTCOV-VBYATVUDQUYPRPU2/2021	2021-04-17	None	21C (Epsilon)
EPI_ISL_2378102	USA/WA-Altius-ALTCOV-FUM4VJNCSDREDSTD/2021	2021-04-17	earlyStop	20I (Alpha, V1)
EPI_ISL_2378100	USA/WA-Altius-ALTCOV-JXF6YP6QIO2YPMTH/2021	2021-04-17	earlyStop	20I (Alpha, V1)
EPI_ISL_2378103	USA/WA-Altius-ALTCOV-3TZLFSAQU2H7RODJ/2021	2021-04-17	None	21F (Iota)
EPI_ISL_2378107	USA/WA-Altius-ALTCOV-EN2RCHVIODPVVLQK/2021	2021-04-17	earlyStop	20I (Alpha, V1)
EPI_ISL_2378106	USA/WA-Altius-ALTCOV-FMMO4MSB5FJTBQAR/2021	2021-04-17	earlyStop	20I (Alpha, V1)
EPI_ISL_2378191	USA/WA-Altius-ALTCOV-YBRMHYYPI4MIAOXD/2021	2021-04-12	None	21F (Iota)
EPI_ISL_2378196	USA/WA-Altius-ALTCOV-JMF4FPZJZD4FPUR5/2021	2021-04-12	earlyStop	20I (Alpha, V1)
EPI_ISL_2378195	USA/WA-Altius-ALTCOV-QPM77437DKTZZXDM/2021	2021-04-12	earlyStop	20I (Alpha, V1)
EPI_ISL_2378199	USA/WA-Altius-ALTCOV-E3LLZHYCQ2QGYIEH/2021	2021-04-12	earlyStop	20I (Alpha, V1)
EPI_ISL_2378171	USA/WA-Altius-ALTCOV-46XMVBRF4WEP3UGU/2021	2021-04-30	earlyStop	20I (Alpha, V1)
EPI_ISL_2378170	USA/WA-Altius-ALTCOV-ZKULUWUDPPX5RXQM/2021	2021-04-30	earlyStop	20I (Alpha, V1)
EPI_ISL_2378175	USA/WA-Altius-ALTCOV-LXY4RENJARNBDMF3/2021	2021-04-30	earlyStop	20I (Alpha, V1)
EPI_ISL_2378177	USA/WA-Altius-ALTCOV-X6RI53DX5CPV2FAA/2021	2021-04-30	None	21F (Iota)
EPI_ISL_2378178	USA/WA-Altius-ALTCOV-5ATIWZGD3ZLOZURP/2021	2021-04-30	earlyStop	20I (Alpha, V1)
EPI_ISL_2378174	USA/WA-Altius-ALTCOV-E6UP6ZHBNM5XHOFW/2021	2021-04-30	None	21J (Delta)
EPI_ISL_2378173	USA/WA-Altius-ALTCOV-WXYLKIW72XSTTVER/2021	2021-04-30	earlyStop	20I (Alpha, V1)
EPI_ISL_2378172	USA/WA-Altius-ALTCOV-NCVP47ZGNDWEVRAU/2021	2021-04-30	earlyStop	20I (Alpha, V1)
EPI_ISL_2378180	USA/WA-Altius-ALTCOV-6WXVQG2P36JXENBN/2021	2021-04-30	None	21C (Epsilon)
EPI_ISL_2378182	USA/WA-Altius-ALTCOV-JKAUYMSY3NGX6DSQ/2021	2021-04-30	None	20J (Gamma, V3)
EPI_ISL_2378432	USA/WA-Altius-ALTCOV-6DUKQ5SNSYYPOOH7/2021	2021-04-26	None	20J (Gamma, V3)
EPI_ISL_2378430	USA/WA-Altius-ALTCOV-LBHAP6K7XHRVDMVT/2021	2021-04-26	None	20J (Gamma, V3)
EPI_ISL_2378436	USA/WA-Altius-ALTCOV-ZA4DKYTESCQ4USRB/2021	2021-04-26	earlyStop	20I (Alpha, V1)
EPI_ISL_2378431	USA/WA-Altius-ALTCOV-GZYKW4JFH4G67VUO/2021	2021-04-26	earlyStop	20I (Alpha, V1)
EPI_ISL_2378433	USA/WA-Altius-ALTCOV-QXXTF6PBO3OKIQER/2021	2021-04-26	None	21C (Epsilon)
EPI_ISL_2378435	USA/WA-Altius-ALTCOV-ADWVPRA7JQ4JFYGV/2021	2021-04-26	earlyStop	20I (Alpha, V1)
EPI_ISL_2378439	USA/WA-Altius-ALTCOV-VG6JBC3PCHYAJJES/2021	2021-04-21	None	20J (Gamma, V3)
EPI_ISL_2378438	USA/WA-Altius-ALTCOV-S5QBP2SBUSW2ARQO/2021	2021-04-26	earlyStop	20I (Alpha, V1)
EPI_ISL_2378437	USA/WA-Altius-ALTCOV-K2AQFTRECHN2ORSH/2021	2021-04-26	earlyStop	20I (Alpha, V1)
EPI_ISL_2378443	USA/WA-Altius-ALTCOV-Q7KV4IDP2RXIWBAB/2021	2021-04-26	earlyStop	20I (Alpha, V1)
EPI_ISL_2378442	USA/WA-Altius-ALTCOV-524L3NFKFMOQDRWI/2021	2021-04-26	None	21C (Epsilon)
EPI_ISL_2378447	USA/WA-Altius-ALTCOV-HP4VVSTN5RL6DPVS/2021	2021-04-26	earlyStop	20I (Alpha, V1)
EPI_ISL_2378445	USA/WA-Altius-ALTCOV-ZXSFOIDFQPQNSUVQ/2021	2021-04-26	earlyStop	20I (Alpha, V1)
EPI_ISL_2378449	USA/WA-Altius-ALTCOV-HPEYCQ36JQYCTOA6/2021	2021-04-15	None	20D
EPI_ISL_2378448	USA/WA-Altius-ALTCOV-T3OWXMZVFO4KMAEK/2021	2021-04-26	None	21F (Iota)
EPI_ISL_2378410	USA/WA-Altius-ALTCOV-K57SJFXJJXUMP2DJ/2021	2021-04-26	earlyStop	20I (Alpha, V1)
EPI_ISL_2378414	USA/WA-Altius-ALTCOV-CXWWMO72WICJQEE6/2021	2021-04-26	earlyStop	20I (Alpha, V1)
EPI_ISL_2378413	USA/WA-Altius-ALTCOV-XLSYAY5SYUYYDQHH/2021	2021-04-26	None	20H (Beta, V2)
EPI_ISL_2378411	USA/WA-Altius-ALTCOV-YNZCLGQ6OGKGTAXL/2021	2021-04-26	earlyStop	20I (Alpha, V1)
EPI_ISL_2378417	USA/WA-Altius-ALTCOV-5BJ27WFJZZT6C3WL/2021	2021-04-21	earlyStop	20I (Alpha, V1)
EPI_ISL_2378416	USA/WA-Altius-ALTCOV-I5G6Y36EZLJDLVWO/2021	2021-04-21	earlyStop	20I (Alpha, V1)
EPI_ISL_2378418	USA/WA-Altius-ALTCOV-P3KWAXMPBR272PBG/2021	2021-04-24	earlyStop	20I (Alpha, V1)
EPI_ISL_2378415	USA/WA-Altius-ALTCOV-345VVKHHFJVTC6SP/2021	2021-04-26	None	20J (Gamma, V3)
EPI_ISL_2378419	USA/WA-Altius-ALTCOV-JCGMFCBHW5ORVJWJ/2021	2021-04-26	earlyStop	20I (Alpha, V1)
EPI_ISL_2378421	USA/WA-Altius-ALTCOV-LLCFYNU3VEV6KCQB/2021	2021-04-26	earlyStop	20I (Alpha, V1)
EPI_ISL_2378420	USA/WA-Altius-ALTCOV-GK6AUOCQN45JNVSZ/2021	2021-04-26	earlyStop	20I (Alpha, V1)
EPI_ISL_2378424	USA/WA-Altius-ALTCOV-MNWOVGTJ6SP5YPBY/2021	2021-04-26	earlyStop	20I (Alpha, V1)
EPI_ISL_2378423	USA/WA-Altius-ALTCOV-2D4BM5W2HYFU6KSM/2021	2021-04-26	earlyStop	20I (Alpha, V1)
EPI_ISL_2378422	USA/WA-Altius-ALTCOV-ZCVVX66QPBDKWCBB/2021	2021-04-26	earlyStop	20I (Alpha, V1)
EPI_ISL_2378428	USA/WA-Altius-ALTCOV-JNOKKDMLIFHJBLUB/2021	2021-04-21	earlyStop	20I (Alpha, V1)
EPI_ISL_2378429	USA/WA-Altius-ALTCOV-M5XSXE6YPVY3IICH/2021	2021-04-21	earlyStop	20I (Alpha, V1)
EPI_ISL_2378426	USA/WA-Altius-ALTCOV-KWL5FXNUJF6IMYUY/2021	2021-04-26	earlyStop	20I (Alpha, V1)
EPI_ISL_2378427	USA/WA-Altius-ALTCOV-RM6YUBDGI774K7DX/2021	2021-04-26	earlyStop	20I (Alpha, V1)
EPI_ISL_2378403	USA/WA-Altius-ALTCOV-ATOMC4V6VGB7RJCH/2021	2021-04-26	earlyStop	20I (Alpha, V1)
EPI_ISL_2378440	USA/WA-Altius-ALTCOV-EMMAEQDHPXI345RX/2021	2021-04-21	None	20H (Beta, V2)
EPI_ISL_2378402	USA/WA-Altius-ALTCOV-4ITRMUPQQSU2JNSN/2021	2021-04-26	None	21C (Epsilon)
EPI_ISL_2378406	USA/WA-Altius-ALTCOV-VI4RYDPZ35QWBDGN/2021	2021-04-21	earlyStop	20I (Alpha, V1)
EPI_ISL_2378407	USA/WA-Altius-ALTCOV-CCIWZJBP33F6KOEA/2021	2021-04-26	earlyStop	20I (Alpha, V1)
EPI_ISL_2378404	USA/WA-Altius-ALTCOV-QJAWUTYYPO3XUEDH/2021	2021-04-26	None	21C (Epsilon)
EPI_ISL_2378405	USA/WA-Altius-ALTCOV-O7MKYSFX4HXNYQCC/2021	2021-04-21	earlyStop	20I (Alpha, V1)
EPI_ISL_2378409	USA/WA-Altius-ALTCOV-N6AR73APFHCHJRFI/2021	2021-04-26	earlyStop	20I (Alpha, V1)
EPI_ISL_2378408	USA/WA-Altius-ALTCOV-QXU3LLF6PSCZ4NTR/2021	2021-04-26	earlyStop	20I (Alpha, V1)
EPI_ISL_2378490	USA/WA-Altius-ALTCOV-6ET2DKDI4ZHLCUCG/2021	2021-04-16	earlyStop	20I (Alpha, V1)
EPI_ISL_2378492	USA/WA-Altius-ALTCOV-TMB3D2DAIY7AZMTC/2021	2021-04-16	None	21C (Epsilon)
EPI_ISL_2378494	USA/WA-Altius-ALTCOV-KBJ7OYSI2DUJ5OTL/2021	2021-04-16	None	20J (Gamma, V3)
EPI_ISL_2378495	USA/WA-Altius-ALTCOV-RXKSWTLXUGPGKYFV/2021	2021-04-16	None	20J (Gamma, V3)
EPI_ISL_2378491	USA/WA-Altius-ALTCOV-PK46TD6CRXYMPDHY/2021	2021-04-16	earlyStop	20I (Alpha, V1)
EPI_ISL_2378498	USA/WA-Altius-ALTCOV-GC5B457AQQH3TRUS/2021	2021-04-15	earlyStop	20I (Alpha, V1)
EPI_ISL_2378497	USA/WA-Altius-ALTCOV-7DHIORFGZSWNH7UE/2021	2021-04-15	earlyStop	20I (Alpha, V1)
EPI_ISL_2378496	USA/WA-Altius-ALTCOV-AYKOCSEQTMAYUCH4/2021	2021-04-16	earlyStop	20I (Alpha, V1)
EPI_ISL_2378499	USA/WA-Altius-ALTCOV-VQAAN7NEKOOPTWTC/2021	2021-04-15	earlyStop	20I (Alpha, V1)
EPI_ISL_2378472	USA/WA-Altius-ALTCOV-5QIMFQZVJS556UVP/2021	2021-04-16	earlyStop	20I (Alpha, V1)
EPI_ISL_2378471	USA/WA-Altius-ALTCOV-V5COH2LL3P6GTHUW/2021	2021-04-16	None	21C (Epsilon)
EPI_ISL_2378493	USA/WA-Altius-ALTCOV-AQ5CR53T4SQ5XVEH/2021	2021-04-16	earlyStop	20I (Alpha, V1)
EPI_ISL_2378473	USA/WA-Altius-ALTCOV-DUNIV23XKFG2CSFD/2021	2021-04-14	None	20G
EPI_ISL_2378475	USA/WA-Altius-ALTCOV-N33HSTKYAETRZFGP/2021	2021-04-15	earlyStop	20I (Alpha, V1)
EPI_ISL_2378474	USA/WA-Altius-ALTCOV-KCKNGPTA4SL2PBX2/2021	2021-04-15	earlyStop	20I (Alpha, V1)
EPI_ISL_2378476	USA/WA-Altius-ALTCOV-DS3E33ASNUC5JDVU/2021	2021-04-15	earlyStop	20I (Alpha, V1)
EPI_ISL_2378479	USA/WA-Altius-ALTCOV-O75BT5IX27BCSMSI/2021	2021-04-16	earlyStop	20I (Alpha, V1)
EPI_ISL_2378478	USA/WA-Altius-ALTCOV-X4U5L3PXSYAEEUXP/2021	2021-04-16	earlyStop	20I (Alpha, V1)
EPI_ISL_2378483	USA/WA-Altius-ALTCOV-5SJQH7IG2M2PAZXQ/2021	2021-04-16	None	21C (Epsilon)
EPI_ISL_2378485	USA/WA-Altius-ALTCOV-Z4W6V5AJAETIQAGF/2021	2021-04-14	None	20G
EPI_ISL_2378477	USA/WA-Altius-ALTCOV-LYGE6QHDP5H3WVUQ/2021	2021-04-15	earlyStop	20I (Alpha, V1)
EPI_ISL_2378482	USA/WA-Altius-ALTCOV-WYZ3RGPXNTCGPDCP/2021	2021-04-16	earlyStop	20I (Alpha, V1)
EPI_ISL_2378489	USA/WA-Altius-ALTCOV-S5ZNFAXLDIC3HQHA/2021	2021-04-15	None	21C (Epsilon)
EPI_ISL_2378480	USA/WA-Altius-ALTCOV-UATYBBA6OVMK7KAP/2021	2021-04-16	earlyStop	20I (Alpha, V1)
EPI_ISL_2378481	USA/WA-Altius-ALTCOV-HPG6PPG3S6Z4PDBD/2021	2021-04-16	earlyStop	20I (Alpha, V1)
EPI_ISL_2378484	USA/WA-Altius-ALTCOV-Z6Y3GWRL2ZV6YBHR/2021	2021-04-16	earlyStop	20I (Alpha, V1)
EPI_ISL_2378488	USA/WA-Altius-ALTCOV-E4SYXSSFLBC7OOBN/2021	2021-04-15	earlyStop	20I (Alpha, V1)
EPI_ISL_2378450	USA/WA-Altius-ALTCOV-4GFQ5CQ6IRT5ILWL/2021	2021-04-15	earlyStop	20I (Alpha, V1)
EPI_ISL_2378454	USA/WA-Altius-ALTCOV-2HCX2L6K6SWW2HD2/2021	2021-04-16	None	20B
EPI_ISL_2378452	USA/WA-Altius-ALTCOV-MDPYCFHEE2GREVEP/2021	2021-04-15	earlyStop	20I (Alpha, V1)
EPI_ISL_2378457	USA/WA-Altius-ALTCOV-FPUL6BUYKD7G22RI/2021	2021-04-16	None	21C (Epsilon)
EPI_ISL_2378458	USA/WA-Altius-ALTCOV-5XHK76P2UOMVWAD3/2021	2021-04-16	earlyStop	20I (Alpha, V1)
EPI_ISL_2378456	USA/WA-Altius-ALTCOV-UY7X27I2MWRUYKUG/2021	2021-04-16	earlyStop	20I (Alpha, V1)
EPI_ISL_2378451	USA/WA-Altius-ALTCOV-MDUIA2W7QRCADVTY/2021	2021-04-15	earlyStop	20I (Alpha, V1)
EPI_ISL_2378459	USA/WA-Altius-ALTCOV-UUVSSMIQN7P4FEUV/2021	2021-04-16	earlyStop	20I (Alpha, V1)
EPI_ISL_2378461	USA/WA-Altius-ALTCOV-SALIAAZZDSKM7RGB/2021	2021-04-15	earlyStop	20I (Alpha, V1)
EPI_ISL_2378460	USA/WA-Altius-ALTCOV-DOKACF4LGDXWTHQG/2021	2021-04-16	earlyStop	20I (Alpha, V1)
EPI_ISL_2378465	USA/WA-Altius-ALTCOV-DDNCERTIGKBZH3XK/2021	2021-04-15	earlyStop	20I (Alpha, V1)
EPI_ISL_2378464	USA/WA-Altius-ALTCOV-TVGVW46AKJZDFLXN/2021	2021-04-15	None	21C (Epsilon)
EPI_ISL_2378463	USA/WA-Altius-ALTCOV-H3STOCS23REW7IEX/2021	2021-04-15	earlyStop	20I (Alpha, V1)
EPI_ISL_2378469	USA/WA-Altius-ALTCOV-SXURF2XBDE4PZZAJ/2021	2021-04-16	None	21F (Iota)
EPI_ISL_2378462	USA/WA-Altius-ALTCOV-QD3PJF6M7HKOOCXX/2021	2021-04-15	earlyStop	20I (Alpha, V1)
EPI_ISL_2378468	USA/WA-Altius-ALTCOV-NSDHGZZGJ4IXTZBB/2021	2021-04-16	earlyStop	20I (Alpha, V1)
EPI_ISL_2378467	USA/WA-Altius-ALTCOV-SU6P7PTGZIFXCRCD/2021	2021-04-16	None	21C (Epsilon)
EPI_ISL_2378466	USA/WA-Altius-ALTCOV-4IELSRMUFZ564KUX/2021	2021-04-16	earlyStop	20I (Alpha, V1)
EPI_ISL_2378453	USA/WA-Altius-ALTCOV-KVPNY43SDWRPADC2/2021	2021-04-15	None	21C (Epsilon)
EPI_ISL_2378311	USA/WA-Altius-ALTCOV-25JSS3TAOLMTFEHQ/2021	2021-04-14	earlyStop	20I (Alpha, V1)
EPI_ISL_2378310	USA/WA-Altius-ALTCOV-WFQWF26CCIPNXCTA/2021	2021-04-14	None	21F (Iota)
EPI_ISL_2378314	USA/WA-Altius-ALTCOV-X5DDLSCAZZYD3WDZ/2021	2021-04-15	earlyStop	20I (Alpha, V1)
EPI_ISL_2378313	USA/WA-Altius-ALTCOV-HDPHBPSKHSJSMBFE/2021	2021-04-15	None	20G
EPI_ISL_2378312	USA/WA-Altius-ALTCOV-YZZB6VMOJTRQEOEU/2021	2021-04-15	earlyStop	20I (Alpha, V1)
EPI_ISL_2378317	USA/WA-Altius-ALTCOV-UT55CXCAZHIEDLDF/2021	2021-04-14	None	20H (Beta, V2)
EPI_ISL_2378316	USA/WA-Altius-ALTCOV-BZF4Z6CDYEOBCNWL/2021	2021-04-14	earlyStop	20I (Alpha, V1)
EPI_ISL_2378319	USA/WA-Altius-ALTCOV-WEZK47USQYH5OHB3/2021	2021-04-13	earlyStop	20I (Alpha, V1)
EPI_ISL_2378322	USA/WA-Altius-ALTCOV-LFIFZRNJ6PCT3AVZ/2021	2021-04-14	earlyStop	20I (Alpha, V1)
EPI_ISL_2378326	USA/WA-Altius-ALTCOV-KWDAHIQQPA4R4UDO/2021	2021-04-15	earlyStop	20I (Alpha, V1)
EPI_ISL_2378321	USA/WA-Altius-ALTCOV-K6ZTHA7JMB73QQFS/2021	2021-04-14	earlyStop	20I (Alpha, V1)
EPI_ISL_2378320	USA/WA-Altius-ALTCOV-6ZSLFVLFNBMESYER/2021	2021-04-13	earlyStop	20I (Alpha, V1)
EPI_ISL_2378328	USA/WA-Altius-ALTCOV-3PYEZ7AWI6K2FNQF/2021	2021-04-14	earlyStop	20I (Alpha, V1)
EPI_ISL_2378325	USA/WA-Altius-ALTCOV-CWEOEW6LKAQWIWRH/2021	2021-04-15	None	21C (Epsilon)
EPI_ISL_2378304	USA/WA-Altius-ALTCOV-CONOCCIIYZDXN3HO/2021	2021-04-14	earlyStop	20I (Alpha, V1)
EPI_ISL_2378306	USA/WA-Altius-ALTCOV-O2INHQDJ3GCGQCU4/2021	2021-04-14	earlyStop	20I (Alpha, V1)
EPI_ISL_2378309	USA/WA-Altius-ALTCOV-YTGFNUUVHSNXVRSG/2021	2021-04-14	None	21F (Iota)
EPI_ISL_2378305	USA/WA-Altius-ALTCOV-6VDEG6XAKBG5IYD6/2021	2021-04-14	earlyStop	20I (Alpha, V1)
EPI_ISL_2378302	USA/WA-Altius-ALTCOV-WALHA4RBA7GJB5DH/2021	2021-04-15	None	20J (Gamma, V3)
EPI_ISL_2378390	USA/WA-Altius-ALTCOV-OKBFF3VVOLOPDUAW/2021	2021-04-26	earlyStop	20I (Alpha, V1)
EPI_ISL_2378391	USA/WA-Altius-ALTCOV-TUDMUFECI2YZRNCX/2021	2021-04-26	earlyStop	20I (Alpha, V1)
EPI_ISL_2378393	USA/WA-Altius-ALTCOV-AMXT4I66BGPWL3SX/2021	2021-04-26	earlyStop	20I (Alpha, V1)
EPI_ISL_2378399	USA/WA-Altius-ALTCOV-OEKRU7DVR5PFHAAZ/2021	2021-04-26	earlyStop	20I (Alpha, V1)
EPI_ISL_2378392	USA/WA-Altius-ALTCOV-F4U37YHAYKTP7GD7/2021	2021-04-26	earlyStop	20I (Alpha, V1)
EPI_ISL_2378398	USA/WA-Altius-ALTCOV-JPEKCSJHNK4UJGW3/2021	2021-04-21	earlyStop	20I (Alpha, V1)
EPI_ISL_2378394	USA/WA-Altius-ALTCOV-ROH7ODGDV7FGBBG3/2021	2021-04-26	earlyStop	20I (Alpha, V1)
EPI_ISL_2378397	USA/WA-Altius-ALTCOV-2EKJNZKVVIR64HSV/2021	2021-04-21	None	20J (Gamma, V3)
EPI_ISL_2378396	USA/WA-Altius-ALTCOV-RESDD2VTYUCHXBBX/2021	2021-04-26	earlyStop	20I (Alpha, V1)
EPI_ISL_2378373	USA/WA-Altius-ALTCOV-MM3YBCVPTP3OHGDU/2021	2021-04-21	earlyStop	20I (Alpha, V1)
EPI_ISL_2378372	USA/WA-Altius-ALTCOV-43AVV6N5ZGTYXMUP/2021	2021-04-26	earlyStop	20I (Alpha, V1)
EPI_ISL_2378371	USA/WA-Altius-ALTCOV-6MXDGC5W6Z2BNIXO/2021	2021-04-26	earlyStop	20I (Alpha, V1)
EPI_ISL_2378370	USA/WA-Altius-ALTCOV-WSWIJEGIPQ557PAC/2021	2021-04-26	earlyStop	20I (Alpha, V1)
EPI_ISL_2378377	USA/WA-Altius-ALTCOV-2V6727MDTTYVNEE4/2021	2021-04-26	earlyStop	20I (Alpha, V1)
EPI_ISL_2378376	USA/WA-Altius-ALTCOV-HS2E643OUOW6L2TM/2021	2021-04-26	earlyStop	20I (Alpha, V1)
EPI_ISL_2378375	USA/WA-Altius-ALTCOV-C45TOCTQP4RTEQX7/2021	2021-04-21	None	21C (Epsilon)
EPI_ISL_2378374	USA/WA-Altius-ALTCOV-AAGDATFRJKUNZZT4/2021	2021-04-21	None	20J (Gamma, V3)
EPI_ISL_2378380	USA/WA-Altius-ALTCOV-LGWC3ZDH3DU5WJQV/2021	2021-04-26	earlyStop	20I (Alpha, V1)
EPI_ISL_2378384	USA/WA-Altius-ALTCOV-4KJNRTKXRDERTNG3/2021	2021-04-26	earlyStop	20I (Alpha, V1)
EPI_ISL_2378378	USA/WA-Altius-ALTCOV-4MGYPUC3YFMDX7XE/2021	2021-04-26	earlyStop	20I (Alpha, V1)
EPI_ISL_2378382	USA/WA-Altius-ALTCOV-BYVAQPJBKFIJVBFT/2021	2021-04-26	earlyStop	20I (Alpha, V1)
EPI_ISL_2378379	USA/WA-Altius-ALTCOV-J5NDIKHKVCXXYRVY/2021	2021-04-26	earlyStop	20I (Alpha, V1)
EPI_ISL_2378383	USA/WA-Altius-ALTCOV-NKRQEHZKJCESCUWW/2021	2021-04-26	earlyStop	20I (Alpha, V1)
EPI_ISL_2378388	USA/WA-Altius-ALTCOV-CVGJVGAPYTBVTCW4/2021	2021-04-26	None	21F (Iota)
EPI_ISL_2378387	USA/WA-Altius-ALTCOV-C2SUER2PLUNNCCQJ/2021	2021-04-21	earlyStop	20I (Alpha, V1)
EPI_ISL_2378381	USA/WA-Altius-ALTCOV-KNU4KORP3H3SLDXZ/2021	2021-04-26	earlyStop	20I (Alpha, V1)
EPI_ISL_2378389	USA/WA-Altius-ALTCOV-DCLHT3AUXB2UAIDH/2021	2021-04-26	earlyStop	20I (Alpha, V1)
EPI_ISL_2378351	USA/WA-Altius-ALTCOV-NMPVK23PHTFN6GBI/2021	2021-04-14	earlyStop	20I (Alpha, V1)
EPI_ISL_2378350	USA/WA-Altius-ALTCOV-2B6YAVWDCYH32DS4/2021	2021-04-15	None	20J (Gamma, V3)
EPI_ISL_2378385	USA/WA-Altius-ALTCOV-K7YUD6DVLU7VBRVT/2021	2021-04-21	earlyStop	20I (Alpha, V1)
EPI_ISL_2378355	USA/WA-Altius-ALTCOV-M7UQ3LUKI27DKKW2/2021	2021-04-13	None	20H (Beta, V2)
EPI_ISL_2378358	USA/WA-Altius-ALTCOV-5OOTSAZHNCZ2EEVJ/2021	2021-04-14	earlyStop	20I (Alpha, V1)
EPI_ISL_2378353	USA/WA-Altius-ALTCOV-26OVXEACJNEHO4TW/2021	2021-04-14	None	21C (Epsilon)
EPI_ISL_2378357	USA/WA-Altius-ALTCOV-VQEVIISJ7EQ4L7T4/2021	2021-04-14	None	20J (Gamma, V3)
EPI_ISL_2378352	USA/WA-Altius-ALTCOV-JM4JQLBJFYLPDBFM/2021	2021-04-14	earlyStop	20I (Alpha, V1)
EPI_ISL_2378361	USA/WA-Altius-ALTCOV-SLD4K4JO25FYZJAK/2021	2021-04-15	earlyStop	20I (Alpha, V1)
EPI_ISL_2378362	USA/WA-Altius-ALTCOV-ALZLLFHAKBVA3GGH/2021	2021-04-21	earlyStop	20I (Alpha, V1)
EPI_ISL_2378360	USA/WA-Altius-ALTCOV-EYYEWGLUHAUU5QWI/2021	2021-04-15	earlyStop	20I (Alpha, V1)
EPI_ISL_2378356	USA/WA-Altius-ALTCOV-TX6RDVVLRY6OAPF4/2021	2021-04-13	None	20J (Gamma, V3)
EPI_ISL_2378365	USA/WA-Altius-ALTCOV-KO77UC3XQVBOCTHE/2021	2021-04-26	None	21C (Epsilon)
EPI_ISL_2378364	USA/WA-Altius-ALTCOV-RDWZPXV7BW5Q33VM/2021	2021-04-21	earlyStop	20I (Alpha, V1)
EPI_ISL_2378363	USA/WA-Altius-ALTCOV-J5JS3RTBBFDBMXWH/2021	2021-04-21	earlyStop	20I (Alpha, V1)
EPI_ISL_2378367	USA/WA-Altius-ALTCOV-QPR2QCB5IWXRUMBU/2021	2021-04-26	earlyStop	20I (Alpha, V1)
EPI_ISL_2378369	USA/WA-Altius-ALTCOV-KXCLIC3ZKEPE5JHK/2021	2021-04-26	earlyStop	20I (Alpha, V1)
EPI_ISL_2378368	USA/WA-Altius-ALTCOV-A2RLDUFQW26Q57F7/2021	2021-04-26	earlyStop	20I (Alpha, V1)
EPI_ISL_2378333	USA/WA-Altius-ALTCOV-WPYUR2XSIJVMQ5RV/2021	2021-04-14	earlyStop	20I (Alpha, V1)
EPI_ISL_2378332	USA/WA-Altius-ALTCOV-ZKYEFT2KJFEKHBCA/2021	2021-04-13	earlyStop	20I (Alpha, V1)
EPI_ISL_2378337	USA/WA-Altius-ALTCOV-VTYXJTYD7652XVFG/2021	2021-04-15	None	21C (Epsilon)
EPI_ISL_2378336	USA/WA-Altius-ALTCOV-W4WG5BTJJIGNHNA4/2021	2021-04-15	None	21C (Epsilon)
EPI_ISL_2378339	USA/WA-Altius-ALTCOV-54E62ZSGPRRRDXHN/2021	2021-04-14	earlyStop	20I (Alpha, V1)
EPI_ISL_2378338	USA/WA-Altius-ALTCOV-VJGX3WRJSGMJ2BGM/2021	2021-04-15	earlyStop	20I (Alpha, V1)
EPI_ISL_2378340	USA/WA-Altius-ALTCOV-MRXRAXT4NDOPTECN/2021	2021-04-14	earlyStop	20I (Alpha, V1)
EPI_ISL_2378344	USA/WA-Altius-ALTCOV-4X6SNUAUFM4HPGDM/2021	2021-04-13	earlyStop	20I (Alpha, V1)
EPI_ISL_2378343	USA/WA-Altius-ALTCOV-6SESWULVMYADLXTD/2021	2021-04-13	None	20A
EPI_ISL_2378342	USA/WA-Altius-ALTCOV-B74RWJLLZCWJJPGC/2021	2021-04-14	earlyStop	20I (Alpha, V1)
EPI_ISL_2378348	USA/WA-Altius-ALTCOV-PFQ6LTSHR4LT2RAR/2021	2021-04-15	None	21F (Iota)
EPI_ISL_2378347	USA/WA-Altius-ALTCOV-ACDT73AXHKORAWGJ/2021	2021-04-14	None	20J (Gamma, V3)
EPI_ISL_2378346	USA/WA-Altius-ALTCOV-CO4GHEXK5D2TIKRX/2021	2021-04-14	earlyStop	20I (Alpha, V1)
EPI_ISL_2378349	USA/WA-Altius-ALTCOV-5HKII7KCNLUQNBVZ/2021	2021-04-15	None	21C (Epsilon)
EPI_ISL_2377906	USA/WA-Altius-ALTCOV-RCZ7QCWU7NWVMKXX/2021	2021-04-21	earlyStop	20I (Alpha, V1)
EPI_ISL_2377910	USA/WA-Altius-ALTCOV-UIT6P4TIQ7MV4GVD/2021	2021-04-21	earlyStop	20I (Alpha, V1)
EPI_ISL_2377915	USA/WA-Altius-ALTCOV-5O7ODLSCV72Q65VJ/2021	2021-04-21	earlyStop	20I (Alpha, V1)
EPI_ISL_2377981	USA/WA-Altius-ALTCOV-77SEJ4NJT2HS2YSQ/2021	2021-04-27	None	20J (Gamma, V3)
EPI_ISL_2377960	USA/WA-Altius-ALTCOV-PKUSCK4RXMRDILVN/2021	2021-04-27	None	20J (Gamma, V3)
EPI_ISL_2377966	USA/WA-Altius-ALTCOV-XXBX633RXTX2AEWB/2021	2021-04-27	None	21C (Epsilon)
EPI_ISL_2377985	USA/WA-Altius-ALTCOV-MXOC6OXBJYMWYGBS/2021	2021-04-29	earlyStop	20I (Alpha, V1)
EPI_ISL_2377986	USA/WA-Altius-ALTCOV-GZVWTDMQHWUMJFWA/2021	2021-04-29	earlyStop	20I (Alpha, V1)
EPI_ISL_2377973	USA/WA-Altius-ALTCOV-X3ANXYKRTUUDUSV7/2021	2021-04-27	earlyStop	20I (Alpha, V1)
EPI_ISL_2377940	USA/WA-Altius-ALTCOV-WGHE3VMQ32WBVXW3/2021	2021-04-21	earlyStop	20I (Alpha, V1)
EPI_ISL_2377945	USA/WA-Altius-ALTCOV-C6XQIZIW7WAPKHXI/2021	2021-04-26	earlyStop	20I (Alpha, V1)
EPI_ISL_2377967	USA/WA-Altius-ALTCOV-AFC7L67BRMXHGRRD/2021	2021-04-26	None	21I (Delta)
EPI_ISL_2377948	USA/WA-Altius-ALTCOV-H3LT3AG2X33XHVUM/2021	2021-04-26	earlyStop	20I (Alpha, V1)
EPI_ISL_2377949	USA/WA-Altius-ALTCOV-OMDLNCMN62MRLTBW/2021	2021-04-26	earlyStop	20I (Alpha, V1)
EPI_ISL_2377976	USA/WA-Altius-ALTCOV-QGLBNNNXPU4KJTWI/2021	2021-04-27	earlyStop	20I (Alpha, V1)
EPI_ISL_2377991	USA/WA-Altius-ALTCOV-4R4GS32EOHR7OSSP/2021	2021-04-29	None	21C (Epsilon)
EPI_ISL_2377990	USA/WA-Altius-ALTCOV-NHCQ5INOLB65COCX/2021	2021-04-29	earlyStop	20I (Alpha, V1)
EPI_ISL_2377983	USA/WA-Altius-ALTCOV-OSNE7OHDJ3KTUZU6/2021	2021-04-29	earlyStop	20I (Alpha, V1)
EPI_ISL_2377999	USA/WA-Altius-ALTCOV-YMFA5IFQUJ5A4JR4/2021	2021-04-22	None	20H (Beta, V2)
EPI_ISL_2377962	USA/WA-Altius-ALTCOV-EIDI3NBIXTZQTPHO/2021	2021-04-27	earlyStop	20I (Alpha, V1)
EPI_ISL_2377939	USA/WA-Altius-ALTCOV-L765O4RUOUEHZZST/2021	2021-04-21	None	20J (Gamma, V3)
EPI_ISL_2377946	USA/WA-Altius-ALTCOV-7MW7LYCMD5KRGNAY/2021	2021-04-26	earlyStop	20I (Alpha, V1)
EPI_ISL_2377975	USA/WA-Altius-ALTCOV-MT25RLNYQVBHJKBC/2021	2021-04-27	earlyStop	20I (Alpha, V1)
EPI_ISL_2377956	USA/WA-Altius-ALTCOV-6Z5P7TPQSBVO7MQ2/2021	2021-04-26	None	21C (Epsilon)
EPI_ISL_2377947	USA/WA-Altius-ALTCOV-66AS5G3XYJ3QSRUL/2021	2021-04-26	earlyStop	20I (Alpha, V1)
EPI_ISL_2377943	USA/WA-Altius-ALTCOV-XEE47HHH5JQPEKXH/2021	2021-04-21	earlyStop	20I (Alpha, V1)
EPI_ISL_2377957	USA/WA-Altius-ALTCOV-NPRYINKPDVVLFZCG/2021	2021-04-26	earlyStop	20I (Alpha, V1)
EPI_ISL_2377950	USA/WA-Altius-ALTCOV-FB5B3RD5ZBCFRBRY/2021	2021-04-26	earlyStop	20I (Alpha, V1)
EPI_ISL_2377959	USA/WA-Altius-ALTCOV-OX4JWXFGOOQAARC7/2021	2021-04-27	earlyStop	20I (Alpha, V1)
EPI_ISL_2377952	USA/WA-Altius-ALTCOV-RCTKV5IWEWR66VVN/2021	2021-04-26	None	21F (Iota)
EPI_ISL_2377923	USA/WA-Altius-ALTCOV-7YAVITGUSCNQ77W5/2021	2021-04-21	earlyStop	20I (Alpha, V1)
EPI_ISL_2377930	USA/WA-Altius-ALTCOV-Q7W5GWZP7YBGRLTL/2021	2021-04-21	earlyStop	20I (Alpha, V1)
EPI_ISL_2377926	USA/WA-Altius-ALTCOV-7WMVMMSZOOUXEWVB/2021	2021-04-21	earlyStop	20I (Alpha, V1)
EPI_ISL_2377922	USA/WA-Altius-ALTCOV-XT4NDFTB7C6VXYCI/2021	2021-04-21	earlyStop	20I (Alpha, V1)
EPI_ISL_2377933	USA/WA-Altius-ALTCOV-EXTUDKZOOUSWB7C4/2021	2021-04-21	None	21C (Epsilon)
EPI_ISL_2377937	USA/WA-Altius-ALTCOV-X3HJ6FDKZJJIE6BB/2021	2021-04-21	None	20H (Beta, V2)
EPI_ISL_2377929	USA/WA-Altius-ALTCOV-44CG5TZVOK34WTQB/2021	2021-04-21	None	20J (Gamma, V3)
EPI_ISL_2377925	USA/WA-Altius-ALTCOV-E4VVJZIDBHLVTUG7/2021	2021-04-21	earlyStop	20I (Alpha, V1)
EPI_ISL_2377932	USA/WA-Altius-ALTCOV-MWK473YIZI3WZ7TY/2021	2021-04-21	None	21F (Iota)
EPI_ISL_2377934	USA/WA-Altius-ALTCOV-PZTW6NBIACBV6CVH/2021	2021-04-21	None	21F (Iota)
EPI_ISL_2377938	USA/WA-Altius-ALTCOV-SDKXT3REYSREDBXS/2021	2021-04-21	earlyStop	20I (Alpha, V1)
EPI_ISL_2378630	USA/WA-Altius-ALTCOV-QSMWCRVCBPI7U7T5/2021	2021-04-15	earlyStop	20I (Alpha, V1)
EPI_ISL_2378612	USA/WA-Altius-ALTCOV-WWK3ODIJQONF2BD7/2021	2021-05-06	earlyStop	20I (Alpha, V1)
EPI_ISL_2378610	USA/WA-Altius-ALTCOV-4UXZMU3JWXPZ67AI/2021	2021-05-06	earlyStop	20I (Alpha, V1)
EPI_ISL_2378618	USA/WA-Altius-ALTCOV-A4CPMQWRBPYW5RUM/2021	2021-04-15	earlyStop	20I (Alpha, V1)
EPI_ISL_2378614	USA/WA-Altius-ALTCOV-FJNHI2BADV75ZMFJ/2021	2021-05-07	earlyStop	20I (Alpha, V1)
EPI_ISL_2378619	USA/WA-Altius-ALTCOV-4X2B6TQDEA76ALDD/2021	2021-05-03	earlyStop	20I (Alpha, V1)
EPI_ISL_2378617	USA/WA-Altius-ALTCOV-542ZOANVYWWLE4VJ/2021	2021-05-07	earlyStop	20I (Alpha, V1)
EPI_ISL_2378615	USA/WA-Altius-ALTCOV-BPWBY7E7WRRJ7QGN/2021	2021-05-07	None	20J (Gamma, V3)
EPI_ISL_2378613	USA/WA-Altius-ALTCOV-T4J57VTGH2OH5WFG/2021	2021-05-07	earlyStop	20I (Alpha, V1)
EPI_ISL_2378627	USA/WA-Altius-ALTCOV-2JQJ2BDXDOAQUNDC/2021	2021-05-07	None	20J (Gamma, V3)
EPI_ISL_2378623	USA/WA-Altius-ALTCOV-R5GLLYJ7GELZQNXJ/2021	2021-05-06	earlyStop	20I (Alpha, V1)
EPI_ISL_2378620	USA/WA-Altius-ALTCOV-6W4YWYJ4A2YYXRT3/2021	2021-05-06	None	20C
EPI_ISL_2378622	USA/WA-Altius-ALTCOV-RTUCLEG7ZMGI25DJ/2021	2021-05-06	None	20H (Beta, V2)
EPI_ISL_2378629	USA/WA-Altius-ALTCOV-4QMBMEEM7LXZBCFJ/2021	2021-05-07	earlyStop	20I (Alpha, V1)
EPI_ISL_2378625	USA/WA-Altius-ALTCOV-UPCQAUQBI2SZBIVX/2021	2021-05-07	None	20J (Gamma, V3)
EPI_ISL_2378621	USA/WA-Altius-ALTCOV-KRGD4Q4B45FBWZRK/2021	2021-05-06	earlyStop	20I (Alpha, V1)
EPI_ISL_2378626	USA/WA-Altius-ALTCOV-RHXCXWOMTQGRQLXP/2021	2021-05-07	earlyStop	20I (Alpha, V1)
EPI_ISL_2378624	USA/WA-Altius-ALTCOV-BMTOMPSY34GU2QXG/2021	2021-05-07	earlyStop	20I (Alpha, V1)
EPI_ISL_2378628	USA/WA-Altius-ALTCOV-7EZRW7RGM3AD7PWN/2021	2021-05-07	earlyStop	20I (Alpha, V1)
EPI_ISL_2383231	USA/WA-Altius-ALTCOV-CVRRCXUY634N44QG/2021	2021-04-16	None	21C (Epsilon)
EPI_ISL_2378553	USA/WA-Altius-ALTCOV-HMVCUXQDW2NKTMDJ/2021	2021-05-06	None	20J (Gamma, V3)
EPI_ISL_2378552	USA/WA-Altius-ALTCOV-PUNHGHPYVERVM6XJ/2021	2021-05-06	None	20J (Gamma, V3)
EPI_ISL_2378550	USA/WA-Altius-ALTCOV-75MXOXGVBDZQV2F5/2021	2021-05-07	earlyStop	20I (Alpha, V1)
EPI_ISL_2378558	USA/WA-Altius-ALTCOV-LXAN2IK7OAPFXRSY/2021	2021-05-07	earlyStop	20I (Alpha, V1)
EPI_ISL_2378557	USA/WA-Altius-ALTCOV-CBP3CYX6UNPUH7GU/2021	2021-05-07	earlyStop	20I (Alpha, V1)
EPI_ISL_2378562	USA/WA-Altius-ALTCOV-R3YPBIPHD3OHS6UH/2021	2021-04-14	None	20G
EPI_ISL_2378555	USA/WA-Altius-ALTCOV-BAADOVJNDUW7WNAR/2021	2021-05-06	None	20J (Gamma, V3)
EPI_ISL_2378560	USA/WA-Altius-ALTCOV-U5NWNAYZN474Y5E2/2021	2021-05-07	None	20J (Gamma, V3)
EPI_ISL_2378564	USA/WA-Altius-ALTCOV-JJJPGIZM3TCHECB6/2021	2021-05-06	earlyStop	20I (Alpha, V1)
EPI_ISL_2378568	USA/WA-Altius-ALTCOV-IPWE25BYFAFA5WSS/2021	2021-05-07	None	21C (Epsilon)
EPI_ISL_2378561	USA/WA-Altius-ALTCOV-S7FLQKNIXOILHUS2/2021	2021-05-07	earlyStop	20I (Alpha, V1)
EPI_ISL_2378531	USA/WA-Altius-ALTCOV-IXB6ACYY4E5AQAQV/2021	2021-04-15	None	20J (Gamma, V3)
EPI_ISL_2378569	USA/WA-Altius-ALTCOV-DKYWLRFNRBHMMQCL/2021	2021-05-07	earlyStop	20I (Alpha, V1)
EPI_ISL_2378566	USA/WA-Altius-ALTCOV-O67ASFZTZHI42IWI/2021	2021-05-06	earlyStop	20I (Alpha, V1)
EPI_ISL_2378537	USA/WA-Altius-ALTCOV-U6SVSLOWTLRVKQU6/2021	2021-04-16	None	21F (Iota)
EPI_ISL_2378539	USA/WA-Altius-ALTCOV-XNP4CBQHYV3WEGBR/2021	2021-04-16	None	20J (Gamma, V3)
EPI_ISL_2378533	USA/WA-Altius-ALTCOV-NPTBTY6QMM5SEIDN/2021	2021-04-15	earlyStop	20I (Alpha, V1)
EPI_ISL_2378535	USA/WA-Altius-ALTCOV-LUF7ITW7UROH6EC3/2021	2021-04-16	earlyStop	20I (Alpha, V1)
EPI_ISL_2378538	USA/WA-Altius-ALTCOV-BAAW62MRZICIZQVU/2021	2021-04-16	earlyStop	20I (Alpha, V1)
EPI_ISL_2378536	USA/WA-Altius-ALTCOV-2KFFMT4PNJMJYEU4/2021	2021-04-16	earlyStop	20I (Alpha, V1)
EPI_ISL_2378532	USA/WA-Altius-ALTCOV-ZGNE2MZAW45EVDHX/2021	2021-04-15	earlyStop	20I (Alpha, V1)
EPI_ISL_2378542	USA/WA-Altius-ALTCOV-66KIVRF5XX3246TL/2021	2021-05-06	earlyStop	20I (Alpha, V1)
EPI_ISL_2378541	USA/WA-Altius-ALTCOV-UN3HN7UQ3JVYDLQ5/2021	2021-05-06	earlyStop	20I (Alpha, V1)
EPI_ISL_2378540	USA/WA-Altius-ALTCOV-IWKRPO53OWO4MNWB/2021	2021-05-06	earlyStop	20I (Alpha, V1)
EPI_ISL_2378544	USA/WA-Altius-ALTCOV-DQQWBDU5TK34JAB4/2021	2021-05-06	None	21F (Iota)
EPI_ISL_2378545	USA/WA-Altius-ALTCOV-LR5BMQIMHHF7FURQ/2021	2021-05-07	earlyStop	20I (Alpha, V1)
EPI_ISL_2378546	USA/WA-Altius-ALTCOV-2N4KIKBSWZHNIDQH/2021	2021-05-07	None	20J (Gamma, V3)
EPI_ISL_2378548	USA/WA-Altius-ALTCOV-WNGESEKI7LX4MWBD/2021	2021-05-07	None	20J (Gamma, V3)
EPI_ISL_2378549	USA/WA-Altius-ALTCOV-LHXB6XSUGORBKCHV/2021	2021-05-07	None	20H (Beta, V2)
EPI_ISL_2378543	USA/WA-Altius-ALTCOV-URPYJAVIHUSW7WE7/2021	2021-05-06	earlyStop	20I (Alpha, V1)
EPI_ISL_2378547	USA/WA-Altius-ALTCOV-IJ52ZN56DZKQHWAP/2021	2021-05-07	None	20J (Gamma, V3)
EPI_ISL_2378511	USA/WA-Altius-ALTCOV-VNEJWIMXYJSJCATO/2021	2021-04-16	None	21C (Epsilon)
EPI_ISL_2378513	USA/WA-Altius-ALTCOV-HBBPRQMKH2NUU7UR/2021	2021-04-16	earlyStop	20I (Alpha, V1)
EPI_ISL_2378517	USA/WA-Altius-ALTCOV-3RFIR6G54MLH4JDL/2021	2021-04-16	None	21C (Epsilon)
EPI_ISL_2378516	USA/WA-Altius-ALTCOV-YVJJB3R3XQJT2UAZ/2021	2021-04-16	None	20J (Gamma, V3)
EPI_ISL_2378512	USA/WA-Altius-ALTCOV-TSLIBJM4FQ3SP7TS/2021	2021-04-16	earlyStop	20I (Alpha, V1)
EPI_ISL_2378510	USA/WA-Altius-ALTCOV-TT432U736BWWWIDK/2021	2021-04-15	earlyStop	20I (Alpha, V1)
EPI_ISL_2378514	USA/WA-Altius-ALTCOV-LDS6JMLUWPW7KSBR/2021	2021-04-16	earlyStop	20I (Alpha, V1)
EPI_ISL_2378515	USA/WA-Altius-ALTCOV-DBALAKVAZG2RLQWF/2021	2021-04-16	earlyStop	20I (Alpha, V1)
EPI_ISL_2378518	USA/WA-Altius-ALTCOV-TP2XTFUH5RT3XSSZ/2021	2021-04-16	earlyStop	20I (Alpha, V1)
EPI_ISL_2378520	USA/WA-Altius-ALTCOV-PX7XUTAUZFVH5MDV/2021	2021-04-15	earlyStop	20I (Alpha, V1)
EPI_ISL_2378522	USA/WA-Altius-ALTCOV-FMJDEGVSNPSMSMTP/2021	2021-04-15	earlyStop	20I (Alpha, V1)
EPI_ISL_2378528	USA/WA-Altius-ALTCOV-6FQKV3MJ2PIXVJTS/2021	2021-04-16	earlyStop	20I (Alpha, V1)
EPI_ISL_2378524	USA/WA-Altius-ALTCOV-DGFCCYGV6D76A7UZ/2021	2021-04-16	earlyStop	20I (Alpha, V1)
EPI_ISL_2378525	USA/WA-Altius-ALTCOV-WZ2EDIMM3LI4XBXV/2021	2021-04-15	None	21C (Epsilon)
EPI_ISL_2378526	USA/WA-Altius-ALTCOV-L5E5CDTIUWPBLET3/2021	2021-04-16	None	20J (Gamma, V3)
EPI_ISL_2378523	USA/WA-Altius-ALTCOV-WV2CL4OFMNHHFITK/2021	2021-04-16	None	20J (Gamma, V3)
EPI_ISL_2378521	USA/WA-Altius-ALTCOV-Y4C4I6IIUDMSOIGA/2021	2021-04-15	None	21F (Iota)
EPI_ISL_2378527	USA/WA-Altius-ALTCOV-F4AIA4VIWLRW5NVK/2021	2021-04-16	None	21C (Epsilon)
EPI_ISL_2378529	USA/WA-Altius-ALTCOV-APXM2ANG5DAUBMA2/2021	2021-04-16	earlyStop	20I (Alpha, V1)
EPI_ISL_2378505	USA/WA-Altius-ALTCOV-5QZ7655DPA4WMTSP/2021	2021-04-16	None	20G
EPI_ISL_2378502	USA/WA-Altius-ALTCOV-IMKKGGX5XNR2W3B7/2021	2021-04-15	None	21F (Iota)
EPI_ISL_2378508	USA/WA-Altius-ALTCOV-AGOQ3GHDZZLXPIRE/2021	2021-04-15	earlyStop	20I (Alpha, V1)
EPI_ISL_2378509	USA/WA-Altius-ALTCOV-FYT7UNLIO4QOZCFE/2021	2021-04-15	earlyStop	20I (Alpha, V1)
EPI_ISL_2378504	USA/WA-Altius-ALTCOV-DZHCTYWEVLMNVATO/2021	2021-04-16	None	20J (Gamma, V3)
EPI_ISL_2378503	USA/WA-Altius-ALTCOV-VPTJSTZUPRYVYTEC/2021	2021-04-16	earlyStop	20I (Alpha, V1)
EPI_ISL_2378593	USA/WA-Altius-ALTCOV-O6F6OXCWS35E3JBJ/2021	2021-05-07	None	21C (Epsilon)
EPI_ISL_2378592	USA/WA-Altius-ALTCOV-5ZLV3GE7JNHVLYRC/2021	2021-05-07	None	20J (Gamma, V3)
EPI_ISL_2378591	USA/WA-Altius-ALTCOV-OGLPME5OUSE2LSUL/2021	2021-05-07	earlyStop	20I (Alpha, V1)
EPI_ISL_2378598	USA/WA-Altius-ALTCOV-E3ABVWGESTHCJDUS/2021	2021-05-06	earlyStop	20I (Alpha, V1)
EPI_ISL_2378595	USA/WA-Altius-ALTCOV-KEKGB7GDKH5M34EP/2021	2021-05-07	earlyStop	20I (Alpha, V1)
EPI_ISL_2378594	USA/WA-Altius-ALTCOV-PIR565J2ZAIRMXVN/2021	2021-05-07	earlyStop	20I (Alpha, V1)
EPI_ISL_2378590	USA/WA-Altius-ALTCOV-SHXMZYTVY45TJHS4/2021	2021-05-06	None	21C (Epsilon)
EPI_ISL_2378597	USA/WA-Altius-ALTCOV-E56BWYFADZ5FITBN/2021	2021-05-06	earlyStop	20I (Alpha, V1)
EPI_ISL_2378571	USA/WA-Altius-ALTCOV-5VXTJ7MX3SAX3GU4/2021	2021-05-07	earlyStop	20I (Alpha, V1)
EPI_ISL_2378570	USA/WA-Altius-ALTCOV-OULHXRGHC5ZCSDRL/2021	2021-05-07	earlyStop	20I (Alpha, V1)
EPI_ISL_2378574	USA/WA-Altius-ALTCOV-JP5SGEXEH2PD2CVW/2021	2021-05-06	None	20J (Gamma, V3)
EPI_ISL_2378575	USA/WA-Altius-ALTCOV-74RJU5BRMZYXP4BU/2021	2021-05-06	None	20H (Beta, V2)
EPI_ISL_2378573	USA/WA-Altius-ALTCOV-IL65SD5GWEFZ5CHQ/2021	2021-04-14	None	21C (Epsilon)
EPI_ISL_2378572	USA/WA-Altius-ALTCOV-6CM6XQQRIEIIRUW6/2021	2021-05-07	earlyStop	20I (Alpha, V1)
EPI_ISL_2378579	USA/WA-Altius-ALTCOV-LFB6HSAKVQRVHJDB/2021	2021-05-07	earlyStop	20I (Alpha, V1)
EPI_ISL_2378576	USA/WA-Altius-ALTCOV-VBD5GJW7UK2XY3AT/2021	2021-05-06	earlyStop	20I (Alpha, V1)
EPI_ISL_2378577	USA/WA-Altius-ALTCOV-E23KDK3S2HALNAR5/2021	2021-05-06	earlyStop	20I (Alpha, V1)
EPI_ISL_2378578	USA/WA-Altius-ALTCOV-I45N52H223OAHSV6/2021	2021-05-06	None	20J (Gamma, V3)
EPI_ISL_2378582	USA/WA-Altius-ALTCOV-OOG5KA6GWDRUKQEO/2021	2021-05-07	earlyStop	20I (Alpha, V1)
EPI_ISL_2378581	USA/WA-Altius-ALTCOV-UCNRFFNSFMBODBG5/2021	2021-05-07	earlyStop	20I (Alpha, V1)
EPI_ISL_2378580	USA/WA-Altius-ALTCOV-EKG3LANNBMVBHYE7/2021	2021-05-07	None	20J (Gamma, V3)
EPI_ISL_2378586	USA/WA-Altius-ALTCOV-W2BIPLMFN6Y5WZW4/2021	2021-05-06	earlyStop	20I (Alpha, V1)
EPI_ISL_2378585	USA/WA-Altius-ALTCOV-ZK3G2RVBVZL5K2GJ/2021	2021-04-14	earlyStop	20I (Alpha, V1)
EPI_ISL_2378584	USA/WA-Altius-ALTCOV-X4VCS6TECWNJRMHL/2021	2021-05-07	earlyStop	20I (Alpha, V1)
EPI_ISL_2378588	USA/WA-Altius-ALTCOV-AKXZYKDAEC4W5LFM/2021	2021-05-06	None	20J (Gamma, V3)
EPI_ISL_2378589	USA/WA-Altius-ALTCOV-6NY2RF6WMFHBWGEQ/2021	2021-05-06	earlyStop	20I (Alpha, V1)
EPI_ISL_2378604	USA/WA-Altius-ALTCOV-72T4JMHWKXAH4IWK/2021	2021-05-07	earlyStop	20I (Alpha, V1)
EPI_ISL_2378605	USA/WA-Altius-ALTCOV-2Q3AVWWSPTUZKRGN/2021	2021-05-07	earlyStop	20I (Alpha, V1)
EPI_ISL_2378601	USA/WA-Altius-ALTCOV-MKOABRHQRHFAA2AM/2021	2021-05-06	None	20J (Gamma, V3)
EPI_ISL_2378600	USA/WA-Altius-ALTCOV-AGIIMNTM7FQ5BLBC/2021	2021-05-06	earlyStop	20I (Alpha, V1)
EPI_ISL_2378602	USA/WA-Altius-ALTCOV-FFZKDUIOCHPJTBBG/2021	2021-05-07	earlyStop	20I (Alpha, V1)
EPI_ISL_2378603	USA/WA-Altius-ALTCOV-F3PPZ5YWCOSSLPWJ/2021	2021-05-07	None	20J (Gamma, V3)
EPI_ISL_2378609	USA/WA-Altius-ALTCOV-XBEDMRIQYOMO2CV2/2021	2021-05-06	None	20C
EPI_ISL_2378607	USA/WA-Altius-ALTCOV-EIOJ7FCM6PFP4RQQ/2021	2021-05-07	earlyStop	20I (Alpha, V1)
EPI_ISL_2378606	USA/WA-Altius-ALTCOV-RITXRCHSMPRUYVFT/2021	2021-05-07	earlyStop	20I (Alpha, V1)
EPI_ISL_427217	USA/WA-UW-3946/2020	2020-03-27	None	20C
EPI_ISL_8519159	USA/WA-UW-21121797677/2021	2021-12-17	None	21K (Omicron)
EPI_ISL_8519158	USA/WA-UW-21122015477/2021	2021-12-20	None	21K (Omicron)
EPI_ISL_8519153	USA/WA-UW-21122044124/2021	2021-12-20	None	21K (Omicron)
EPI_ISL_8519157	USA/WA-UW-21122271780/2021	2021-12-22	BigDeletion	21K (Omicron)
EPI_ISL_8519152	USA/WA-UW-21122073071/2021	2021-12-20	None	21K (Omicron)
EPI_ISL_8519179	USA/WA-CDC-UW21122119070/2021	2021-12-21	None	21K (Omicron)
EPI_ISL_8519178	USA/WA-CDC-UW21122105115/2021	2021-12-21	None	21K (Omicron)
EPI_ISL_8519169	USA/WA-UW-21122520154/2021	2021-12-25	None	21K (Omicron)
EPI_ISL_8519161	USA/WA-UW-21121999215/2021	2021-12-19	None	21K (Omicron)
EPI_ISL_8519166	USA/WA-UW-21121888849/2021	2021-12-18	None	21K (Omicron)
EPI_ISL_8519160	USA/WA-UW-21121977284/2021	2021-12-19	BigDeletion	21K (Omicron)
EPI_ISL_8519165	USA/WA-UW-21121619605/2021	2021-12-16	None	21K (Omicron)
EPI_ISL_8519162	USA/WA-UW-21121641524/2021	2021-12-16	None	21K (Omicron)
EPI_ISL_8519163	USA/WA-UW-21121853762/2021	2021-12-18	None	21K (Omicron)
EPI_ISL_8519172	USA/WA-UW-21122529844/2021	2021-12-25	None	21K (Omicron)
EPI_ISL_8519167	USA/WA-UW-21121981106/2021	2021-12-19	None	21K (Omicron)
EPI_ISL_8519176	USA/WA-UW-21121926439/2021	2021-12-19	None	21K (Omicron)
EPI_ISL_8519199	USA/WA-CDC-UW21122031979/2021	2021-12-20	None	21K (Omicron)
EPI_ISL_8519194	USA/WA-CDC-UW21122137177/2021	2021-12-21	None	21K (Omicron)
EPI_ISL_8519174	USA/WA-UW-21122167143/2021	2021-12-21	None	21K (Omicron)
EPI_ISL_8519180	USA/WA-CDC-UW21122158352/2021	2021-12-21	None	21K (Omicron)
EPI_ISL_8519173	USA/WA-UW-21121909181/2021	2021-12-19	None	21K (Omicron)
EPI_ISL_2382522	USA/WA-Altius-ALTCOV-H66XEWEF4LT43YDJ/2021	2021-04-19	earlyStop	20I (Alpha, V1)
EPI_ISL_1526817	USA/WA-UW-5500608/2020	2020-05-08	None	20C
EPI_ISL_1526917	USA/WA-UW-58957/2021	2021-02-01	None	20B
EPI_ISL_2383228	USA/WA-Altius-ALTCOV-QEAFFSDMNPFQLAH3/2021	2021-04-26	earlyStop	20I (Alpha, V1)
EPI_ISL_2383219	USA/WA-Altius-ALTCOV-TFGCROM6Q5STPHUF/2021	2021-04-12	earlyStop	20I (Alpha, V1)
EPI_ISL_2383229	USA/WA-Altius-ALTCOV-54NPPJ7HGQ6H6DQW/2021	2021-04-15	None	20A
EPI_ISL_2383226	USA/WA-Altius-ALTCOV-LIYG3TYIAZARXCVE/2021	2021-04-26	BigDeletion	20I (Alpha, V1)
EPI_ISL_2383227	USA/WA-Altius-ALTCOV-MOM4IGBFRPLL5YFD/2021	2021-04-26	earlyStop	20I (Alpha, V1)
EPI_ISL_2161945	USA/WA-CDC-UW21050382446/2021	2021-05-03	None	20H (Beta, V2)
EPI_ISL_2161879	USA/WA-CDC-UW21050349855/2021	2021-05-03	earlyStop	20I (Alpha, V1)
EPI_ISL_2161930	USA/WA-CDC-UW21050484875/2021	2021-05-04	None	21B (Kappa)
EPI_ISL_2161999	USA/WA-CDC-UW21050334237/2021	2021-05-03	earlyStop	20I (Alpha, V1)
EPI_ISL_2383225	USA/WA-Altius-ALTCOV-MOK2G5UGNA4RWFTD/2021	2021-04-26	earlyStop	20I (Alpha, V1)
EPI_ISL_2383222	USA/WA-Altius-ALTCOV-LJUJDURTFIITG5FQ/2021	2021-04-14	earlyStop	20G
EPI_ISL_2383223	USA/WA-Altius-ALTCOV-AHXD776ZV6FEJFH7/2021	2021-04-14	earlyStop	20I (Alpha, V1)
EPI_ISL_2383220	USA/WA-Altius-ALTCOV-QVDTZXJQGYSDAAF2/2021	2021-04-12	None	20A
EPI_ISL_2383221	USA/WA-Altius-ALTCOV-4V7SB24VFO7PTJH7/2021	2021-04-14	earlyStop	20G
EPI_ISL_2383235	USA/WA-Altius-ALTCOV-KR7NHEHBYOUVBBRP/2021	2021-05-07	BigDeletion	20C
EPI_ISL_2383233	USA/WA-Altius-ALTCOV-UWZFVU7NPMQXEZR3/2021	2021-05-07	BigDeletion	20C
EPI_ISL_2383232	USA/WA-Altius-ALTCOV-WETFDO23FY2WK6SO/2021	2021-04-16	earlyStop	20I (Alpha, V1)
EPI_ISL_2383230	USA/WA-Altius-ALTCOV-6QI6JPPRJG27V6XT/2021	2021-04-15	None	20A
EPI_ISL_2383207	USA/WA-Altius-ALTCOV-XOCIA4LTXECDB3FL/2021	2021-04-21	earlyStop	20I (Alpha, V1)
EPI_ISL_2383208	USA/WA-Altius-ALTCOV-UZQTA4PYK5GSKDS5/2021	2021-04-26	earlyStop	20I (Alpha, V1)
EPI_ISL_2383218	USA/WA-Altius-ALTCOV-WTQLJASANM7UPKFR/2021	2021-04-12	earlyStop	20I (Alpha, V1)
EPI_ISL_2383215	USA/WA-Altius-ALTCOV-GXU7LR3RTKFFCIUL/2021	2021-04-23	BigDeletion	20H (Beta, V2)
EPI_ISL_2383216	USA/WA-Altius-ALTCOV-BNFP4B55U3FYRDQO/2021	2021-04-30	None	21H (Mu)
EPI_ISL_2383213	USA/WA-Altius-ALTCOV-HEGIXBYCBW4FEOWQ/2021	2021-04-30	None	21H (Mu)
EPI_ISL_2383211	USA/WA-Altius-ALTCOV-ZR46YJK3QVD4XHSG/2021	2021-04-26	earlyStop	20I (Alpha, V1)
EPI_ISL_2383212	USA/WA-Altius-ALTCOV-SN7MKMQXMZ2IC7HZ/2021	2021-04-26	earlyStop	20I (Alpha, V1)
EPI_ISL_2383210	USA/WA-Altius-ALTCOV-A3H6SHRCILDGPNET/2021	2021-04-26	BigDeletion	20I (Alpha, V1)
EPI_ISL_1209167	USA/WA-UW-61246/2021	2021-02-04	None	20B
EPI_ISL_15003216	USA/WA-ASC-210836400/2022	2022-04-14	None	22C (BA.2.12.1)
EPI_ISL_8519218	USA/WA-CDC-UW21122018874/2021	2021-12-20	None	21K (Omicron)
EPI_ISL_8519216	USA/WA-CDC-UW21122017856/2021	2021-12-20	None	21K (Omicron)
EPI_ISL_8519219	USA/WA-CDC-UW21122037882/2021	2021-12-20	None	21K (Omicron)
EPI_ISL_8519217	USA/WA-CDC-UW21122042489/2021	2021-12-20	None	21K (Omicron)
EPI_ISL_8519214	USA/WA-CDC-UW21122014627/2021	2021-12-20	None	21K (Omicron)
EPI_ISL_8519215	USA/WA-CDC-UW21122002721/2021	2021-12-20	None	21K (Omicron)
EPI_ISL_8519212	USA/WA-CDC-UW21122005476/2021	2021-12-20	None	21K (Omicron)
EPI_ISL_8519210	USA/WA-CDC-UW21122001197/2021	2021-12-20	None	21K (Omicron)
EPI_ISL_8519213	USA/WA-CDC-UW21122070712/2021	2021-12-20	None	21K (Omicron)
EPI_ISL_8519211	USA/WA-CDC-UW21122006943/2021	2021-12-20	None	21K (Omicron)
EPI_ISL_8519207	USA/WA-CDC-UW21122073596/2021	2021-12-20	None	21K (Omicron)
EPI_ISL_8519209	USA/WA-CDC-UW21122039414/2021	2021-12-20	None	21K (Omicron)
EPI_ISL_8519206	USA/WA-CDC-UW21122080109/2021	2021-12-20	None	21K (Omicron)
EPI_ISL_8519205	USA/WA-CDC-UW21122061518/2021	2021-12-20	None	21K (Omicron)
EPI_ISL_8519203	USA/WA-CDC-UW21122096000/2021	2021-12-20	None	21K (Omicron)
EPI_ISL_8519204	USA/WA-CDC-UW21122023442/2021	2021-12-20	None	21K (Omicron)
EPI_ISL_8519201	USA/WA-CDC-UW21122041098/2021	2021-12-20	None	21K (Omicron)
EPI_ISL_8519200	USA/WA-CDC-UW21122057818/2021	2021-12-20	None	21K (Omicron)
EPI_ISL_8519202	USA/WA-CDC-UW21122016937/2021	2021-12-20	None	21K (Omicron)
EPI_ISL_8519227	USA/WA-CDC-UW21122004798/2021	2021-12-20	None	21K (Omicron)
EPI_ISL_8519231	USA/WA-CDC-UW21122031036/2021	2021-12-20	None	21K (Omicron)
EPI_ISL_8519229	USA/WA-CDC-UW21122069591/2021	2021-12-20	None	21K (Omicron)
EPI_ISL_8519225	USA/WA-CDC-UW21122077889/2021	2021-12-20	None	21K (Omicron)
EPI_ISL_8519228	USA/WA-CDC-UW21122033691/2021	2021-12-20	None	21K (Omicron)
EPI_ISL_8519226	USA/WA-CDC-UW21122088432/2021	2021-12-20	None	21K (Omicron)
EPI_ISL_8519221	USA/WA-CDC-UW21122000381/2021	2021-12-20	None	21K (Omicron)
EPI_ISL_8519222	USA/WA-CDC-UW21122065606/2021	2021-12-20	None	21K (Omicron)
EPI_ISL_8519224	USA/WA-CDC-UW21122003967/2021	2021-12-20	None	21K (Omicron)
EPI_ISL_8519220	USA/WA-CDC-UW21122068932/2021	2021-12-20	BigDeletion	21K (Omicron)
EPI_ISL_1468692	USA/WA-S5614/2021	2021-03-05	None	21C (Epsilon)
EPI_ISL_1468677	USA/WA-S5513/2021	2021-03-02	BigDeletion	21C (Epsilon)
EPI_ISL_1468709	USA/WA-S5548/2021	2021-03-15	None	21C (Epsilon)
EPI_ISL_1468676	USA/WA-S5509/2021	2021-03-01	BigDeletion	21C (Epsilon)
EPI_ISL_1468750	USA/WA-S5538/2021	2021-03-10	earlyStop	20I (Alpha, V1)
EPI_ISL_1468752	USA/WA-S5597/2021	2021-03-04	earlyStop	20I (Alpha, V1)
EPI_ISL_1468739	USA/WA-S5507/2021	2021-02-27	None	20B
EPI_ISL_1468704	USA/WA-S5554/2021	2021-03-01	None	21C (Epsilon)
EPI_ISL_1468821	USA/WA-S5566/2021	2021-03-02	None	21C (Epsilon)
EPI_ISL_1524011	USA/WA-UW-69652/2021	2021-03-29	None	20H (Beta, V2)
EPI_ISL_1670843	USA/WA-UW-2021041008805/2021	2021-04-10	None	21C (Epsilon)
EPI_ISL_1931367	USA/WA-CDC-LC0052834/2021	2021-04-20	None	20B
EPI_ISL_4194183	USA/WA-CDC-UW21082991421/2021	2021-08-29	None	21J (Delta)
EPI_ISL_4194185	USA/WA-CDC-UW21083027747/2021	2021-08-30	None	21A (Delta)
EPI_ISL_3347038	USA/WA-S9947/2021	2021-07-16	earlyStop	20I (Alpha, V1)
EPI_ISL_3346507	USA/WA-OHSU-212000131/2021	2021-07-19	earlyStop	20I (Alpha, V1)
EPI_ISL_1481903	USA/WA-CDC-FG-014874/2021	2021-03-15	None	21C (Epsilon)
EPI_ISL_570767	USA/WA-UW-24775/2020	2020-08-13	None	20B
EPI_ISL_2105093	USA/WA-CDC-UW21050389123/2021	2021-05-03	None	21C (Epsilon)
EPI_ISL_2105081	USA/WA-CDC-UW21043005571/2021	2021-04-30	None	20J (Gamma, V3)
EPI_ISL_2105065	USA/WA-CDC-UW21042929091/2021	2021-04-29	None	21F (Iota)
EPI_ISL_2104995	USA/WA-CDC-UW21050398304/2021	2021-05-03	earlyStop	20I (Alpha, V1)
EPI_ISL_2105094	USA/WA-CDC-UW21050339213/2021	2021-05-03	earlyStop	20I (Alpha, V1)
EPI_ISL_15618794	USA/WA-CDC-LC0918606/2022	2022-10-17	None	22B (BA.5)
EPI_ISL_15618809	USA/WA-CDC-LC0918605/2022	2022-10-17	None	22B (BA.5)
EPI_ISL_15619003	USA/WA-CDC-LC0918235/2022	2022-10-18	None	22E (BQ.1)
EPI_ISL_15619002	USA/WA-CDC-LC0918230/2022	2022-10-18	None	22B (BA.5)
EPI_ISL_15619034	USA/WA-CDC-LC0918299/2022	2022-10-18	None	22B (BA.5)
EPI_ISL_15619278	USA/WA-CDC-LC0918574/2022	2022-10-19	earlyStop	22F (XBB)
EPI_ISL_2090617	USA/WA-UW-65907/2021	2021-02-24	earlyStop	20I (Alpha, V1)
EPI_ISL_1497803	USA/WA-UW-67816/2021	2021-03-20	None	21C (Epsilon)
EPI_ISL_1497801	USA/WA-UW-67814/2021	2021-03-20	None	21C (Epsilon)
EPI_ISL_1497823	USA/WA-UW-67841/2021	2021-03-20	None	20A
EPI_ISL_1497843	USA/WA-UW-68438/2021	2021-03-22	None	21C (Epsilon)
EPI_ISL_1497922	USA/WA-UW-68106/2021	2021-03-18	earlyStop	20I (Alpha, V1)
EPI_ISL_1497859	USA/WA-UW-68456/2021	2021-03-22	None	21C (Epsilon)
EPI_ISL_1497867	USA/WA-UW-68466/2021	2021-03-22	None	21C (Epsilon)
EPI_ISL_1497799	USA/WA-UW-67811/2021	2021-03-20	earlyStop	20I (Alpha, V1)
EPI_ISL_1497810	USA/WA-UW-67824/2021	2021-03-20	None	21C (Epsilon)
EPI_ISL_1497785	USA/WA-UW-67795/2021	2021-03-19	None	21C (Epsilon)
EPI_ISL_1498072	USA/WA-UW-68003/2021	2021-03-22	earlyStop	20I (Alpha, V1)
EPI_ISL_1498073	USA/WA-UW-68029/2021	2021-03-22	earlyStop	20I (Alpha, V1)
EPI_ISL_1498025	USA/WA-UW-68024/2021	2021-03-22	None	21C (Epsilon)
EPI_ISL_1497797	USA/WA-UW-67808/2021	2021-03-20	None	21C (Epsilon)
EPI_ISL_1497846	USA/WA-UW-68442/2021	2021-03-23	None	21C (Epsilon)
EPI_ISL_1497899	USA/WA-UW-68499/2021	2021-03-23	earlyStop	20I (Alpha, V1)
EPI_ISL_1497837	USA/WA-UW-67859/2021	2021-03-20	earlyStop	20I (Alpha, V1)
EPI_ISL_1497948	USA/WA-UW-67989/2021	2021-03-20	None	21C (Epsilon)
EPI_ISL_1498015	USA/WA-UW-68077/2021	2021-03-22	earlyStop	20I (Alpha, V1)
EPI_ISL_1497958	USA/WA-UW-67994/2021	2021-03-20	None	21C (Epsilon)
EPI_ISL_1498020	USA/WA-UW-68094/2021	2021-03-22	earlyStop	20I (Alpha, V1)
EPI_ISL_1497828	USA/WA-UW-67849/2021	2021-03-20	None	20G
EPI_ISL_1497870	USA/WA-UW-68469/2021	2021-03-22	earlyStop	20I (Alpha, V1)
EPI_ISL_1498010	USA/WA-UW-68071/2021	2021-03-22	None	21C (Epsilon)
EPI_ISL_1497942	USA/WA-UW-67937/2021	2021-03-20	None	21C (Epsilon)
EPI_ISL_2086340	USA/WA-CDC-UW21042747803/2021	2021-04-27	None	21C (Epsilon)
EPI_ISL_2397968	USA/WA-CDC-LC0064326/2021	2021-05-20	None	20C
EPI_ISL_2397957	USA/WA-CDC-LC0064515/2021	2021-05-20	None	20J (Gamma, V3)
EPI_ISL_2397956	USA/WA-CDC-LC0064377/2021	2021-05-20	None	20J (Gamma, V3)
EPI_ISL_2397953	USA/WA-CDC-LC0065042/2021	2021-05-19	earlyStop	20I (Alpha, V1)
EPI_ISL_2397951	USA/WA-CDC-LC0065038/2021	2021-05-19	earlyStop	20I (Alpha, V1)
EPI_ISL_8519156	USA/WA-UW-21121708072/2021	2021-12-17	None	21J (Delta)
EPI_ISL_8519154	USA/WA-UW-21121998372/2021	2021-12-19	None	21K (Omicron)
EPI_ISL_2082579	USA/WA-UW-21042348664/2021	2021-04-23	None	21C (Epsilon)
EPI_ISL_2082683	USA/WA-UW-21042408060/2021	2021-04-24	earlyStop	20I (Alpha, V1)
EPI_ISL_8519175	USA/WA-UW-21122061969/2021	2021-12-20	None	21K (Omicron)
EPI_ISL_8519164	USA/WA-UW-21121639570/2021	2021-12-16	None	21K (Omicron)
EPI_ISL_8519197	USA/WA-CDC-UW21122060081/2021	2021-12-20	None	21J (Delta)
EPI_ISL_8519198	USA/WA-CDC-UW21122081418/2021	2021-12-20	BigDeletion	21K (Omicron)
EPI_ISL_8519195	USA/WA-CDC-UW21122161000/2021	2021-12-21	None	21K (Omicron)
EPI_ISL_8519196	USA/WA-CDC-UW21122140864/2021	2021-12-21	None	21K (Omicron)
EPI_ISL_8519193	USA/WA-CDC-UW21122136513/2021	2021-12-21	BigDeletion	21K (Omicron)
EPI_ISL_1680256	USA/WA-UW-2021040607697/2021	2021-04-06	None	20G
EPI_ISL_8519191	USA/WA-CDC-UW21122175645/2021	2021-12-21	None	21K (Omicron)
EPI_ISL_15619172	USA/WA-CDC-LC0918304/2022	2022-10-18	None	22A (BA.4)
EPI_ISL_15619174	USA/WA-CDC-LC0918376/2022	2022-10-18	None	22B (BA.5)
EPI_ISL_15619277	USA/WA-CDC-LC0918575/2022	2022-10-19	None	22B (BA.5)
EPI_ISL_15619276	USA/WA-CDC-LC0918648/2022	2022-10-19	None	22B (BA.5)
EPI_ISL_15619271	USA/WA-CDC-LC0918573/2022	2022-10-19	None	22B (BA.5)
EPI_ISL_8519188	USA/WA-CDC-UW21122115988/2021	2021-12-21	None	21K (Omicron)
EPI_ISL_15619265	USA/WA-CDC-LC0918647/2022	2022-10-19	None	22B (BA.5)
EPI_ISL_8519182	USA/WA-CDC-UW21122143257/2021	2021-12-21	None	21K (Omicron)
EPI_ISL_8519183	USA/WA-CDC-UW21122166403/2021	2021-12-21	None	21K (Omicron)
EPI_ISL_15619181	USA/WA-CDC-LC0918594/2022	2022-10-18	BigDeletion	22B (BA.5)
EPI_ISL_15619176	USA/WA-CDC-LC0918380/2022	2022-10-18	None	22B (BA.5)
EPI_ISL_15619175	USA/WA-CDC-LC0918383/2022	2022-10-18	None	22B (BA.5)
EPI_ISL_15619173	USA/WA-CDC-LC0918316/2022	2022-10-18	None	22E (BQ.1)
EPI_ISL_15619170	USA/WA-CDC-LC0918302/2022	2022-10-18	None	22E (BQ.1)
EPI_ISL_7227986	USA/WA-CDC-ASC210521895/2021	2021-11-03	None	21J (Delta)
EPI_ISL_2031549	USA/WA-UW-21042150881/2021	2021-04-21	None	21C (Epsilon)
EPI_ISL_2031555	USA/WA-UW-21042163805/2021	2021-04-21	None	21C (Epsilon)
EPI_ISL_2031551	USA/WA-UW-21042112190/2021	2021-04-21	None	21C (Epsilon)
EPI_ISL_1515080	USA/WA-CDC-LC0034194/2021	2021-03-16	None	21C (Epsilon)
EPI_ISL_1514729	USA/WA-CDC-LC0033730/2021	2021-03-08	None	21C (Epsilon)
EPI_ISL_501163	USA/WA-UW-9798/2020	2020-05-24	None	20C
EPI_ISL_2398018	USA/WA-CDC-LC0064366/2021	2021-05-21	None	21J (Delta)
EPI_ISL_1515664	USA/WA-CDC-LC0035369/2021	2021-03-25	None	21C (Epsilon)
EPI_ISL_2031385	USA/WA-UW-21042213991/2021	2021-04-22	earlyStop	20I (Alpha, V1)
EPI_ISL_2031500	USA/WA-UW-21042161000/2021	2021-04-21	None	20J (Gamma, V3)
EPI_ISL_1515568	USA/WA-CDC-LC0035037/2021	2021-03-24	None	21C (Epsilon)
EPI_ISL_7236404	USA/WA-CDC-QDX31003863/2021	2021-11-09	None	21J (Delta)
EPI_ISL_15619004	USA/WA-CDC-LC0918226/2022	2022-10-18	None	22E (BQ.1)
EPI_ISL_14157025	USA/WA-PHL-024249/2022	2022-07-07	None	22B (BA.5)
EPI_ISL_1159708	USA/WA-AG-10093589/2021	2021-02-10	earlyStop	20I (Alpha, V1)
EPI_ISL_1159703	USA/WA-AG-10093605/2021	2021-02-10	earlyStop	20I (Alpha, V1)
EPI_ISL_14157026	USA/WA-PHL-024252/2022	2022-07-06	None	22B (BA.5)
EPI_ISL_15618965	USA/WA-CDC-LC0918310/2022	2022-10-18	None	22B (BA.5)
EPI_ISL_1523919	USA/WA-UW-69235/2021	2021-03-25	earlyStop	20I (Alpha, V1)
EPI_ISL_15619046	USA/WA-CDC-LC0918646/2022	2022-10-18	None	22B (BA.5)
EPI_ISL_15619053	USA/WA-CDC-LC0918301/2022	2022-10-18	None	22A (BA.4)
EPI_ISL_14157027	USA/WA-PHL-024253/2022	2022-07-05	None	22C (BA.2.12.1)
EPI_ISL_15619049	USA/WA-CDC-LC0918314/2022	2022-10-18	None	22B (BA.5)
EPI_ISL_15619016	USA/WA-CDC-LC0918221/2022	2022-10-18	None	22B (BA.5)
EPI_ISL_15618691	USA/WA-CDC-LC0918417/2022	2022-10-15	None	22B (BA.5)
EPI_ISL_15618833	USA/WA-CDC-LC0918692/2022	2022-10-17	None	22B (BA.5)
EPI_ISL_8519230	USA/WA-CDC-UW21122026803/2021	2021-12-20	None	21J (Delta)
EPI_ISL_8519223	USA/WA-CDC-UW21122040620/2021	2021-12-20	None	21J (Delta)
EPI_ISL_15618771	USA/WA-CDC-LC0918608/2022	2022-10-17	None	22B (BA.5)
EPI_ISL_1523894	USA/WA-UW-69206/2021	2021-03-25	None	21C (Epsilon)
EPI_ISL_4198951	USA/WA-S10904/2021	2021-08-06	None	21J (Delta)
EPI_ISL_4198952	USA/WA-S10834/2021	2021-07-27	None	21J (Delta)
EPI_ISL_15618750	USA/WA-CDC-LC0918427/2022	2022-10-16	None	22B (BA.5)
EPI_ISL_15618812	USA/WA-CDC-LC0918610/2022	2022-10-17	None	22B (BA.5)
EPI_ISL_15618752	USA/WA-CDC-LC0918428/2022	2022-10-16	None	22B (BA.5)
EPI_ISL_15618795	USA/WA-CDC-LC0918629/2022	2022-10-17	None	22B (BA.5)
EPI_ISL_15618751	USA/WA-CDC-LC0918426/2022	2022-10-16	None	22B (BA.5)
EPI_ISL_15618793	USA/WA-CDC-LC0918431/2022	2022-10-17	None	22B (BA.5)
EPI_ISL_15618796	USA/WA-CDC-LC0918425/2022	2022-10-17	None	recombinant
EPI_ISL_15618813	USA/WA-CDC-LC0918630/2022	2022-10-17	None	21L (Omicron)
EPI_ISL_15618716	USA/WA-CDC-LC0918420/2022	2022-10-16	None	22B (BA.5)
EPI_ISL_2020965	USA/WA-CDC-UW21042674506/2021	2021-04-26	earlyStop	20I (Alpha, V1)
EPI_ISL_2020966	USA/WA-CDC-UW21042600798/2021	2021-04-26	None	21C (Epsilon)
EPI_ISL_2020969	USA/WA-CDC-UW21042622681/2021	2021-04-26	earlyStop	20I (Alpha, V1)
EPI_ISL_15618693	USA/WA-CDC-LC0918408/2022	2022-10-15	None	22B (BA.5)
EPI_ISL_15618692	USA/WA-CDC-LC0918410/2022	2022-10-15	None	22B (BA.5)
EPI_ISL_1523834	USA/WA-UW-68560/2021	2021-03-22	earlyStop	20I (Alpha, V1)
EPI_ISL_1523816	USA/WA-UW-68539/2021	2021-03-22	None	21C (Epsilon)
EPI_ISL_1523809	USA/WA-UW-68532/2021	2021-03-22	None	21C (Epsilon)
EPI_ISL_1523914	USA/WA-UW-69230/2021	2021-03-25	None	21C (Epsilon)
EPI_ISL_3832833	USA/WA-S10495/2021	2021-07-26	None	21A (Delta)
EPI_ISL_15618803	USA/WA-CDC-LC0918423/2022	2022-10-17	None	22B (BA.5)
EPI_ISL_15618808	USA/WA-CDC-LC0918421/2022	2022-10-17	None	22B (BA.5)
EPI_ISL_15618806	USA/WA-CDC-LC0918320/2022	2022-10-17	None	22B (BA.5)
EPI_ISL_15618805	USA/WA-CDC-LC0918602/2022	2022-10-17	None	22B (BA.5)
EPI_ISL_15618804	USA/WA-CDC-LC0918600/2022	2022-10-17	None	22B (BA.5)
EPI_ISL_15618802	USA/WA-CDC-LC0918607/2022	2022-10-17	None	22B (BA.5)
EPI_ISL_15618800	USA/WA-CDC-LC0918611/2022	2022-10-17	None	22E (BQ.1)
EPI_ISL_15618801	USA/WA-CDC-LC0918612/2022	2022-10-17	None	22B (BA.5)
EPI_ISL_15618721	USA/WA-CDC-LC0918626/2022	2022-10-16	None	22B (BA.5)
EPI_ISL_15618717	USA/WA-CDC-LC0918690/2022	2022-10-16	None	22B (BA.5)
EPI_ISL_14157032	USA/WA-PHL-024260/2022	2022-07-06	None	22B (BA.5)
EPI_ISL_4198865	USA/WA-S11107/2021	2021-08-07	None	21J (Delta)
EPI_ISL_4198864	USA/WA-S11106/2021	2021-08-07	None	21J (Delta)
EPI_ISL_4198867	USA/WA-S11124/2021	2021-08-08	None	21J (Delta)
EPI_ISL_1523872	USA/WA-UW-68601/2021	2021-03-23	earlyStop	20I (Alpha, V1)
EPI_ISL_1523866	USA/WA-UW-68594/2021	2021-03-22	None	21C (Epsilon)
EPI_ISL_4198968	USA/WA-S10825/2021	2021-07-26	None	21J (Delta)
EPI_ISL_1524009	USA/WA-UW-69654/2021	2021-03-28	earlyStop	20I (Alpha, V1)
EPI_ISL_1523973	USA/WA-UW-69314/2021	2021-03-26	None	21C (Epsilon)
EPI_ISL_14157033	USA/WA-PHL-024261/2022	2022-07-06	None	22B (BA.5)
EPI_ISL_1527293	USA/WA-PHL-000194/2021	2021-03-22	earlyStop	20I (Alpha, V1)
EPI_ISL_1527339	USA/WA-PHL-000300/2021	2021-03-25	None	21C (Epsilon)
EPI_ISL_1527284	USA/WA-PHL-000182/2021	2021-03-22	earlyStop	20I (Alpha, V1)
EPI_ISL_1527297	USA/WA-PHL-000305/2021	2021-03-16	earlyStop	20I (Alpha, V1)
EPI_ISL_1527288	USA/WA-PHL-000173/2021	2021-03-17	earlyStop	20I (Alpha, V1)
EPI_ISL_1527279	USA/WA-PHL-000254/2021	2021-03-24	earlyStop	20I (Alpha, V1)
EPI_ISL_1527292	USA/WA-PHL-000192/2021	2021-03-23	earlyStop	20I (Alpha, V1)
EPI_ISL_1527265	USA/WA-PHL-000314/2021	2021-03-16	None	21C (Epsilon)
EPI_ISL_1527275	USA/WA-PHL-000259/2021	2021-03-25	earlyStop	20I (Alpha, V1)
EPI_ISL_1527273	USA/WA-PHL-000247/2021	2021-03-29	earlyStop	20I (Alpha, V1)
EPI_ISL_1527269	USA/WA-PHL-000213/2021	2021-03-26	earlyStop	20I (Alpha, V1)
EPI_ISL_1527317	USA/WA-PHL-000168/2021	2021-03-15	earlyStop	20I (Alpha, V1)
EPI_ISL_1527320	USA/WA-PHL-000172/2021	2021-03-17	earlyStop	20I (Alpha, V1)
EPI_ISL_1527323	USA/WA-PHL-000262/2021	2021-03-25	earlyStop	20I (Alpha, V1)
EPI_ISL_1527328	USA/WA-PHL-000243/2021	2021-03-28	earlyStop	20I (Alpha, V1)
EPI_ISL_1527331	USA/WA-PHL-000215/2021	2021-03-28	earlyStop	20I (Alpha, V1)
EPI_ISL_1527322	USA/WA-PHL-000193/2021	2021-03-22	earlyStop	20I (Alpha, V1)
EPI_ISL_1526998	USA/WA-PHL-000273/2021	2021-03-26	earlyStop	20I (Alpha, V1)
EPI_ISL_1527010	USA/WA-PHL-000286/2021	2021-03-26	earlyStop	20I (Alpha, V1)
EPI_ISL_1527006	USA/WA-PHL-000281/2021	2021-03-26	earlyStop	20I (Alpha, V1)
EPI_ISL_1527007	USA/WA-PHL-000283/2021	2021-03-26	earlyStop	20I (Alpha, V1)
EPI_ISL_3814981	USA/WA-CDC-ASC210246493/2021	2021-07-25	None	21J (Delta)
EPI_ISL_3817673	USA/WA-CDC-ASC210243883/2021	2021-07-23	None	21J (Delta)
EPI_ISL_14157039	USA/WA-PHL-024269/2022	2022-07-07	None	22B (BA.5)
EPI_ISL_7230949	USA/WA-CDC-ASC210389451/2021	2021-11-04	None	21J (Delta)
EPI_ISL_1541745	USA/WA-OHSU-10541/2021	2021-01-05	None	21C (Epsilon)
EPI_ISL_14157040	USA/WA-PHL-024270/2022	2022-07-06	None	22B (BA.5)
EPI_ISL_14157041	USA/WA-PHL-024271/2022	2022-07-06	None	22C (BA.2.12.1)
EPI_ISL_2404997	USA/WA-UW-66695/2021	2021-03-10	earlyStop	20I (Alpha, V1)
EPI_ISL_2404995	USA/WA-UW-66693/2021	2021-03-08	earlyStop	20G
EPI_ISL_2404998	USA/WA-UW-66696/2021	2021-03-10	None	20G
EPI_ISL_14157043	USA/WA-PHL-024273/2022	2022-07-06	None	22B (BA.5)
EPI_ISL_3821481	USA/WA-CDC-ASC210205468/2021	2021-08-01	None	21J (Delta)
EPI_ISL_3822795	USA/WA-CDC-ASC210208593/2021	2021-08-02	None	21J (Delta)
EPI_ISL_3820268	USA/WA-CDC-ASC210207070/2021	2021-07-30	None	21J (Delta)
EPI_ISL_14157045	USA/WA-PHL-024277/2022	2022-07-06	None	22B (BA.5)
EPI_ISL_14157003	USA/WA-PHL-024218/2022	2022-07-07	None	22B (BA.5)
EPI_ISL_3820217	USA/WA-CDC-ASC210207013/2021	2021-07-29	None	21J (Delta)
EPI_ISL_3820389	USA/WA-CDC-ASC210210063/2021	2021-08-02	None	21J (Delta)
EPI_ISL_7237260	USA/WA-CDC-ASC210452947/2021	2021-11-09	None	21J (Delta)
EPI_ISL_2405008	USA/WA-UW-66707/2021	2021-03-09	None	21C (Epsilon)
EPI_ISL_2405006	USA/WA-UW-66704/2021	2021-03-09	None	20H (Beta, V2)
EPI_ISL_2405000	USA/WA-UW-66698/2021	2021-03-09	None	21C (Epsilon)
EPI_ISL_2405009	USA/WA-UW-66708/2021	2021-03-09	None	21C (Epsilon)
EPI_ISL_2405019	USA/WA-UW-66892/2021	2021-03-13	None	20G
EPI_ISL_2405001	USA/WA-UW-66699/2021	2021-03-09	earlyStop	20I (Alpha, V1)
EPI_ISL_2405016	USA/WA-UW-66888/2021	2021-03-14	None	20G
EPI_ISL_2405012	USA/WA-UW-66711/2021	2021-03-09	None	21C (Epsilon)
EPI_ISL_2405013	USA/WA-UW-66712/2021	2021-03-09	None	21C (Epsilon)
EPI_ISL_2405029	USA/WA-UW-66903/2021	2021-03-08	None	21C (Epsilon)
EPI_ISL_2405020	USA/WA-UW-66893/2021	2021-03-13	None	21C (Epsilon)
EPI_ISL_2405026	USA/WA-UW-66899/2021	2021-03-13	None	21C (Epsilon)
EPI_ISL_2405024	USA/WA-UW-66897/2021	2021-03-13	None	20D
EPI_ISL_2405025	USA/WA-UW-66898/2021	2021-03-13	None	20H (Beta, V2)
EPI_ISL_2405023	USA/WA-UW-66896/2021	2021-03-13	earlyStop	20I (Alpha, V1)
EPI_ISL_2405032	USA/WA-UW-66906/2021	2021-03-13	None	20G
EPI_ISL_2405033	USA/WA-UW-66908/2021	2021-03-09	earlyStop	20I (Alpha, V1)
EPI_ISL_2405031	USA/WA-UW-66905/2021	2021-03-13	earlyStop	20I (Alpha, V1)
EPI_ISL_2405039	USA/WA-UW-66914/2021	2021-03-08	None	20G
EPI_ISL_2405038	USA/WA-UW-66913/2021	2021-03-08	None	20G
EPI_ISL_2405037	USA/WA-UW-66912/2021	2021-03-08	earlyStop	20I (Alpha, V1)
EPI_ISL_2405030	USA/WA-UW-66904/2021	2021-03-13	None	20A
EPI_ISL_2405049	USA/WA-UW-66926/2021	2021-03-08	None	20J (Gamma, V3)
EPI_ISL_2405034	USA/WA-UW-66909/2021	2021-03-13	None	21C (Epsilon)
EPI_ISL_2405044	USA/WA-UW-66921/2021	2021-03-08	None	21C (Epsilon)
EPI_ISL_2405045	USA/WA-UW-66922/2021	2021-03-08	None	21C (Epsilon)
EPI_ISL_2405047	USA/WA-UW-66924/2021	2021-03-08	None	21C (Epsilon)
EPI_ISL_2405048	USA/WA-UW-66925/2021	2021-03-08	None	20G
EPI_ISL_2405042	USA/WA-UW-66917/2021	2021-03-13	None	21C (Epsilon)
EPI_ISL_2405041	USA/WA-UW-66916/2021	2021-03-08	earlyStop	20I (Alpha, V1)
EPI_ISL_2405051	USA/WA-UW-66929/2021	2021-03-08	None	21C (Epsilon)
EPI_ISL_2405054	USA/WA-UW-66933/2021	2021-03-08	None	20G
EPI_ISL_2405055	USA/WA-UW-66934/2021	2021-03-08	earlyStop	20I (Alpha, V1)
EPI_ISL_2405052	USA/WA-UW-66931/2021	2021-03-08	None	21F (Iota)
EPI_ISL_2405059	USA/WA-UW-66938/2021	2021-03-09	earlyStop	20I (Alpha, V1)
EPI_ISL_2405058	USA/WA-UW-66937/2021	2021-03-08	earlyStop	20I (Alpha, V1)
EPI_ISL_2405057	USA/WA-UW-66936/2021	2021-03-08	None	20G
EPI_ISL_2405061	USA/WA-UW-66941/2021	2021-03-08	earlyStop	20I (Alpha, V1)
EPI_ISL_2405056	USA/WA-UW-66935/2021	2021-03-08	None	21C (Epsilon)
EPI_ISL_2405062	USA/WA-UW-66943/2021	2021-03-08	None	20A
EPI_ISL_2405060	USA/WA-UW-66940/2021	2021-03-08	None	21C (Epsilon)
EPI_ISL_2405084	USA/WA-UW-66969/2021	2021-03-08	None	21C (Epsilon)
EPI_ISL_2405073	USA/WA-UW-66954/2021	2021-03-08	earlyStop	20I (Alpha, V1)
EPI_ISL_2405074	USA/WA-UW-66955/2021	2021-03-08	None	20A
EPI_ISL_2405071	USA/WA-UW-66952/2021	2021-03-08	None	21C (Epsilon)
EPI_ISL_2405082	USA/WA-UW-66965/2021	2021-03-08	None	20B
EPI_ISL_2405088	USA/WA-UW-66974/2021	2021-03-08	None	20G
EPI_ISL_2405075	USA/WA-UW-66957/2021	2021-03-08	None	21C (Epsilon)
EPI_ISL_2405077	USA/WA-UW-66960/2021	2021-03-09	None	21C (Epsilon)
EPI_ISL_2405083	USA/WA-UW-66966/2021	2021-03-08	None	21C (Epsilon)
EPI_ISL_2405086	USA/WA-UW-66972/2021	2021-03-08	None	20C
EPI_ISL_2405081	USA/WA-UW-66964/2021	2021-03-08	None	21C (Epsilon)
EPI_ISL_2405089	USA/WA-UW-66975/2021	2021-03-08	None	20J (Gamma, V3)
EPI_ISL_2405091	USA/WA-UW-66978/2021	2021-03-08	None	21C (Epsilon)
EPI_ISL_2405085	USA/WA-UW-66970/2021	2021-03-08	None	20G
EPI_ISL_2405090	USA/WA-UW-66977/2021	2021-03-08	earlyStop	20I (Alpha, V1)
EPI_ISL_2405093	USA/WA-UW-66980/2021	2021-03-08	None	21C (Epsilon)
EPI_ISL_1550278	USA/WA-CDC-LC0035308/2021	2021-03-25	earlyStop	20I (Alpha, V1)
EPI_ISL_1550320	USA/WA-CDC-LC0035172/2021	2021-03-26	earlyStop	20I (Alpha, V1)
EPI_ISL_1549966	USA/WA-CDC-LC0034518/2021	2021-03-19	earlyStop	20I (Alpha, V1)
EPI_ISL_1549953	USA/WA-CDC-LC0034485/2021	2021-03-18	earlyStop	20I (Alpha, V1)
EPI_ISL_1550004	USA/WA-CDC-LC0034395/2021	2021-03-20	earlyStop	20I (Alpha, V1)
EPI_ISL_4341167	USA/WA-CDC-LC0252287/2021	2021-08-23	None	21J (Delta)
EPI_ISL_7237039	USA/WA-CDC-QDX31003887/2021	2021-11-12	None	21J (Delta)
EPI_ISL_7237072	USA/WA-CDC-QDX31003886/2021	2021-11-12	None	21J (Delta)
EPI_ISL_7241204	USA/WA-CDC-ASC210456882/2021	2021-11-11	None	21J (Delta)
EPI_ISL_2631168	USA/OR-OSPHL00975/2020	2020-10-06	None	20G
EPI_ISL_430168	USA/WA-S131/2020	2020-03-13	None	19B
EPI_ISL_1497817	USA/WA-UW-67835/2021	2021-03-20	None	20G
EPI_ISL_7236421	USA/WA-CDC-QDX31003873/2021	2021-11-09	None	21J (Delta)
EPI_ISL_7236439	USA/WA-CDC-QDX31003862/2021	2021-11-09	None	21J (Delta)
EPI_ISL_3826991	USA/WA-OHSU-212150319/2021	2021-07-14	None	21J (Delta)
EPI_ISL_3826995	USA/WA-OHSU-212150189/2021	2021-07-11	None	21J (Delta)
EPI_ISL_3826990	USA/WA-OHSU-212290585/2021	2021-05-24	BigDeletion	20J (Gamma, V3)
EPI_ISL_3826996	USA/WA-OHSU-212140671/2021	2021-07-07	None	21J (Delta)
EPI_ISL_3826994	USA/WA-OHSU-212140523/2021	2021-07-02	earlyStop	20I (Alpha, V1)
EPI_ISL_3826998	USA/WA-OHSU-212290893/2021	2021-05-27	earlyStop	20I (Alpha, V1)
EPI_ISL_3826985	USA/WA-OHSU-212290605/2021	2021-05-25	None	21F (Iota)
EPI_ISL_3826984	USA/WA-OHSU-212290768/2021	2021-05-23	earlyStop	20I (Alpha, V1)
EPI_ISL_3826988	USA/WA-OHSU-212150760/2021	2021-07-18	None	21I (Delta)
EPI_ISL_3826989	USA/WA-OHSU-212150744/2021	2021-07-17	None	21J (Delta)
EPI_ISL_3826986	USA/WA-OHSU-212290734/2021	2021-05-26	BigDeletion	20J (Gamma, V3)
EPI_ISL_3825861	USA/WA-UW-21073198298/2021	2021-07-31	None	21J (Delta)
EPI_ISL_3825860	USA/WA-UW-21073124327/2021	2021-07-31	None	21I (Delta)
EPI_ISL_3825863	USA/WA-UW-21073151520/2021	2021-07-31	None	21J (Delta)
EPI_ISL_3825864	USA/WA-UW-21073114066/2021	2021-07-31	None	21J (Delta)
EPI_ISL_3825866	USA/WA-UW-21073132378/2021	2021-07-31	None	21J (Delta)
EPI_ISL_3825869	USA/WA-UW-21073102122/2021	2021-07-31	None	21J (Delta)
EPI_ISL_3825840	USA/WA-UW-21073151187/2021	2021-07-31	None	21J (Delta)
EPI_ISL_3825852	USA/WA-UW-21073159883/2021	2021-07-31	None	21I (Delta)
EPI_ISL_3825854	USA/WA-UW-21073157967/2021	2021-07-31	None	21J (Delta)
EPI_ISL_3825855	USA/WA-UW-21073111603/2021	2021-07-31	None	21J (Delta)
EPI_ISL_3825850	USA/WA-UW-21073136555/2021	2021-07-31	None	21J (Delta)
EPI_ISL_3825858	USA/WA-UW-21073160284/2021	2021-07-31	None	21I (Delta)
EPI_ISL_3825851	USA/WA-UW-21073147055/2021	2021-07-31	None	21A (Delta)
EPI_ISL_3825853	USA/WA-UW-21073138454/2021	2021-07-31	None	21I (Delta)
EPI_ISL_3825859	USA/WA-UW-21073179086/2021	2021-07-31	None	21J (Delta)
EPI_ISL_3825847	USA/WA-UW-21073166403/2021	2021-07-31	None	21I (Delta)
EPI_ISL_3825841	USA/WA-UW-21073195775/2021	2021-07-31	None	21J (Delta)
EPI_ISL_3825845	USA/WA-UW-21073198084/2021	2021-07-31	None	21J (Delta)
EPI_ISL_3825836	USA/WA-UW-21073164215/2021	2021-07-31	None	21J (Delta)
EPI_ISL_3825834	USA/WA-UW-21073149460/2021	2021-07-31	None	21J (Delta)
EPI_ISL_3825831	USA/WA-UW-21073139254/2021	2021-07-31	None	21J (Delta)
EPI_ISL_3825844	USA/WA-UW-21073193472/2021	2021-07-31	None	21J (Delta)
EPI_ISL_3825833	USA/WA-UW-21073170147/2021	2021-07-31	None	21J (Delta)
EPI_ISL_3825835	USA/WA-UW-21073116660/2021	2021-07-31	None	21J (Delta)
EPI_ISL_3825828	USA/WA-UW-21073173442/2021	2021-07-31	None	21J (Delta)
EPI_ISL_3828094	USA/WA-UW-21081528915/2021	2021-08-15	None	21J (Delta)
EPI_ISL_3828099	USA/WA-UW-21081516200/2021	2021-08-15	None	21J (Delta)
EPI_ISL_3825821	USA/WA-UW-21073148974/2021	2021-07-31	None	21J (Delta)
EPI_ISL_3825823	USA/WA-UW-21073104099/2021	2021-07-31	None	21J (Delta)
EPI_ISL_3828095	USA/WA-UW-21081559903/2021	2021-08-15	None	21J (Delta)
EPI_ISL_3828096	USA/WA-UW-21081536999/2021	2021-08-15	None	21J (Delta)
EPI_ISL_3828093	USA/WA-UW-21081525501/2021	2021-08-15	None	21J (Delta)
EPI_ISL_3825829	USA/WA-UW-21073154222/2021	2021-07-31	None	21J (Delta)
EPI_ISL_3825820	USA/WA-UW-21073123486/2021	2021-07-31	None	21J (Delta)
EPI_ISL_3825826	USA/WA-UW-21073193554/2021	2021-07-31	None	21J (Delta)
EPI_ISL_3825825	USA/WA-UW-21073196962/2021	2021-07-31	None	21J (Delta)
EPI_ISL_3828084	USA/WA-UW-21081576135/2021	2021-08-15	None	21J (Delta)
EPI_ISL_3825824	USA/WA-UW-21073171954/2021	2021-07-31	None	21J (Delta)
EPI_ISL_3825818	USA/WA-UW-21073184925/2021	2021-07-31	None	21J (Delta)
EPI_ISL_3828089	USA/WA-UW-21081551588/2021	2021-08-15	None	21J (Delta)
EPI_ISL_3828082	USA/WA-UW-21081561556/2021	2021-08-15	None	21J (Delta)
EPI_ISL_3825827	USA/WA-UW-21073127216/2021	2021-07-31	None	21J (Delta)
EPI_ISL_3828091	USA/WA-UW-21081375730/2021	2021-08-13	None	21J (Delta)
EPI_ISL_3828085	USA/WA-UW-21081594914/2021	2021-08-15	None	21J (Delta)
EPI_ISL_3825817	USA/WA-UW-21073109331/2021	2021-07-31	None	21J (Delta)
EPI_ISL_3825815	USA/WA-UW-21073143073/2021	2021-07-31	None	21J (Delta)
EPI_ISL_3828074	USA/WA-UW-21081541774/2021	2021-08-15	None	21J (Delta)
EPI_ISL_3825813	USA/WA-UW-21073124376/2021	2021-07-31	earlyStop	21J (Delta)
EPI_ISL_3825814	USA/WA-UW-21073164218/2021	2021-07-31	None	21J (Delta)
EPI_ISL_3828090	USA/WA-UW-21081579353/2021	2021-08-15	None	21J (Delta)
EPI_ISL_3828073	USA/WA-UW-21081378818/2021	2021-08-13	None	21J (Delta)
EPI_ISL_3828072	USA/WA-UW-21081569275/2021	2021-08-15	None	21J (Delta)
EPI_ISL_3828070	USA/WA-UW-21081543207/2021	2021-08-15	None	21J (Delta)
EPI_ISL_3828071	USA/WA-UW-21081544736/2021	2021-08-15	None	21J (Delta)
EPI_ISL_3828077	USA/WA-UW-21081548758/2021	2021-08-15	None	21J (Delta)
EPI_ISL_3828064	USA/WA-UW-21081541119/2021	2021-08-15	None	21J (Delta)
EPI_ISL_3828062	USA/WA-UW-21081584953/2021	2021-08-15	None	21J (Delta)
EPI_ISL_3828066	USA/WA-UW-21081583872/2021	2021-08-15	None	21I (Delta)
EPI_ISL_3828058	USA/WA-UW-21081539931/2021	2021-08-15	None	21J (Delta)
EPI_ISL_3828065	USA/WA-UW-21081540831/2021	2021-08-15	None	21I (Delta)
EPI_ISL_3828059	USA/WA-UW-21081516472/2021	2021-08-15	earlyStop	20I (Alpha, V1)
EPI_ISL_3828051	USA/WA-UW-21081551848/2021	2021-08-15	None	21J (Delta)
EPI_ISL_3828068	USA/WA-UW-21081526237/2021	2021-08-15	None	21J (Delta)
EPI_ISL_3828054	USA/WA-UW-21081501292/2021	2021-08-15	None	21J (Delta)
EPI_ISL_3828053	USA/WA-UW-21081506124/2021	2021-08-15	None	21J (Delta)
EPI_ISL_3828046	USA/WA-UW-21081564498/2021	2021-08-15	None	21J (Delta)
EPI_ISL_3828049	USA/WA-UW-21081567196/2021	2021-08-15	None	21J (Delta)
EPI_ISL_3828048	USA/WA-UW-21081590286/2021	2021-08-15	None	21J (Delta)
EPI_ISL_3823297	USA/WA-CDC-QDX27470265/2021	2021-08-03	None	21J (Delta)
EPI_ISL_3823262	USA/WA-CDC-QDX27470262/2021	2021-08-03	None	21J (Delta)
EPI_ISL_3825890	USA/WA-UW-21073110508/2021	2021-07-31	None	21J (Delta)
EPI_ISL_3825894	USA/WA-UW-21072574391/2021	2021-07-25	None	21H (Mu)
EPI_ISL_3825891	USA/WA-UW-21072554447/2021	2021-07-25	None	21I (Delta)
EPI_ISL_3825896	USA/WA-UW-21072649498/2021	2021-07-26	None	21J (Delta)
EPI_ISL_3825897	USA/WA-UW-21072650669/2021	2021-07-26	None	21J (Delta)
EPI_ISL_3825885	USA/WA-UW-21073159311/2021	2021-07-31	earlyStop	21J (Delta)
EPI_ISL_3825880	USA/WA-UW-21073116870/2021	2021-07-31	earlyStop	20B
EPI_ISL_3825883	USA/WA-UW-21073135739/2021	2021-07-31	None	21J (Delta)
EPI_ISL_3825899	USA/WA-UW-21072696729/2021	2021-07-26	None	21J (Delta)
EPI_ISL_3825881	USA/WA-UW-21073121903/2021	2021-07-31	None	21J (Delta)
EPI_ISL_3825882	USA/WA-UW-21073175340/2021	2021-07-31	None	21J (Delta)
EPI_ISL_3825884	USA/WA-UW-21073130522/2021	2021-07-31	None	21J (Delta)
EPI_ISL_3825872	USA/WA-UW-21080244549/2021	2021-08-02	None	21J (Delta)
EPI_ISL_3825870	USA/WA-UW-21073149785/2021	2021-07-31	None	21J (Delta)
EPI_ISL_3825886	USA/WA-UW-21073125838/2021	2021-07-31	None	21J (Delta)
EPI_ISL_3825876	USA/WA-UW-21073189770/2021	2021-07-31	None	21J (Delta)
EPI_ISL_3825873	USA/WA-UW-21073158261/2021	2021-07-31	None	21J (Delta)
EPI_ISL_3825878	USA/WA-UW-21073166541/2021	2021-07-31	None	21A (Delta)
EPI_ISL_3825875	USA/WA-UW-21073192097/2021	2021-07-31	None	21J (Delta)
EPI_ISL_3825879	USA/WA-UW-21073145037/2021	2021-07-31	None	21J (Delta)
EPI_ISL_3825980	USA/WA-UW-21080233610/2021	2021-08-02	None	21J (Delta)
EPI_ISL_3825982	USA/WA-UW-21080249415/2021	2021-08-02	None	21J (Delta)
EPI_ISL_3823321	USA/WA-CDC-QDX27470269/2021	2021-08-03	None	21J (Delta)
EPI_ISL_3825984	USA/WA-UW-21080288420/2021	2021-08-02	None	21I (Delta)
EPI_ISL_3825983	USA/WA-UW-21080206113/2021	2021-08-02	None	21J (Delta)
EPI_ISL_3825986	USA/WA-UW-21072970706/2021	2021-07-29	None	21J (Delta)
EPI_ISL_3825985	USA/WA-UW-21080242231/2021	2021-08-02	None	21J (Delta)
EPI_ISL_3825988	USA/WA-UW-21080297204/2021	2021-08-02	None	21J (Delta)
EPI_ISL_3825971	USA/WA-UW-21072620463/2021	2021-07-26	None	21J (Delta)
EPI_ISL_3825989	USA/WA-UW-21080683794/2021	2021-08-06	None	21J (Delta)
EPI_ISL_3825987	USA/WA-UW-21080244274/2021	2021-08-02	None	21J (Delta)
EPI_ISL_3825970	USA/WA-UW-21072661000/2021	2021-07-26	None	21J (Delta)
EPI_ISL_3825973	USA/WA-UW-21081391943/2021	2021-08-13	None	21J (Delta)
EPI_ISL_3825972	USA/WA-UW-21072620018/2021	2021-07-26	None	21J (Delta)
EPI_ISL_3825978	USA/WA-UW-21080242739/2021	2021-08-02	None	21J (Delta)
EPI_ISL_3825979	USA/WA-UW-21080298788/2021	2021-08-02	None	21A (Delta)
EPI_ISL_3825961	USA/WA-UW-21072687642/2021	2021-07-26	None	21J (Delta)
EPI_ISL_3825962	USA/WA-UW-21072621422/2021	2021-07-26	None	20C
EPI_ISL_3825964	USA/WA-UW-21072613773/2021	2021-07-26	None	21J (Delta)
EPI_ISL_3825963	USA/WA-UW-21072666869/2021	2021-07-26	None	21J (Delta)
EPI_ISL_3825969	USA/WA-UW-21072600036/2021	2021-07-26	None	21J (Delta)
EPI_ISL_3825950	USA/WA-UW-21072607759/2021	2021-07-26	None	21J (Delta)
EPI_ISL_3825951	USA/WA-UW-21072687898/2021	2021-07-26	None	21J (Delta)
EPI_ISL_3825954	USA/WA-UW-21072645247/2021	2021-07-26	None	21A (Delta)
EPI_ISL_3825956	USA/WA-UW-21072647950/2021	2021-07-26	None	21J (Delta)
EPI_ISL_3825957	USA/WA-UW-21072647771/2021	2021-07-26	None	21J (Delta)
EPI_ISL_3825953	USA/WA-UW-21072695423/2021	2021-07-26	None	21H (Mu)
EPI_ISL_3825959	USA/WA-UW-21072673011/2021	2021-07-26	None	21J (Delta)
EPI_ISL_3825955	USA/WA-UW-21072532734/2021	2021-07-25	None	21H (Mu)
EPI_ISL_3825944	USA/WA-UW-21072675126/2021	2021-07-26	None	21J (Delta)
EPI_ISL_3825940	USA/WA-UW-21072646212/2021	2021-07-26	None	21I (Delta)
EPI_ISL_3825949	USA/WA-UW-21072667063/2021	2021-07-26	None	20C
EPI_ISL_3825941	USA/WA-UW-21072555921/2021	2021-07-25	None	21J (Delta)
EPI_ISL_3825933	USA/WA-UW-21072692066/2021	2021-07-26	None	21J (Delta)
EPI_ISL_3825948	USA/WA-UW-21072556987/2021	2021-07-25	None	21H (Mu)
EPI_ISL_3825939	USA/WA-UW-21072628088/2021	2021-07-26	None	21J (Delta)
EPI_ISL_3825931	USA/WA-UW-21072611779/2021	2021-07-26	None	21J (Delta)
EPI_ISL_3825938	USA/WA-UW-21072676388/2021	2021-07-26	None	21J (Delta)
EPI_ISL_3825946	USA/WA-UW-21072611953/2021	2021-07-26	None	21H (Mu)
EPI_ISL_3825947	USA/WA-UW-21072657233/2021	2021-07-26	None	21J (Delta)
EPI_ISL_3825928	USA/WA-UW-21072615602/2021	2021-07-26	None	21J (Delta)
EPI_ISL_3825927	USA/WA-UW-21072673236/2021	2021-07-26	None	21J (Delta)
EPI_ISL_3825936	USA/WA-UW-21072614914/2021	2021-07-26	None	21J (Delta)
EPI_ISL_3825926	USA/WA-UW-21072618702/2021	2021-07-26	None	21J (Delta)
EPI_ISL_3825920	USA/WA-UW-21072619177/2021	2021-07-26	None	21J (Delta)
EPI_ISL_3825929	USA/WA-UW-21072645512/2021	2021-07-26	None	21J (Delta)
EPI_ISL_3825921	USA/WA-UW-21072684586/2021	2021-07-26	None	21J (Delta)
EPI_ISL_3825937	USA/WA-UW-21072670810/2021	2021-07-26	None	21J (Delta)
EPI_ISL_3825916	USA/WA-UW-21072699693/2021	2021-07-26	None	21J (Delta)
EPI_ISL_3825915	USA/WA-UW-21072574112/2021	2021-07-25	None	21I (Delta)
EPI_ISL_3825913	USA/WA-UW-21072672059/2021	2021-07-26	None	21I (Delta)
EPI_ISL_3825917	USA/WA-UW-21072696406/2021	2021-07-26	None	21J (Delta)
EPI_ISL_3825919	USA/WA-UW-21072609098/2021	2021-07-26	None	21J (Delta)
EPI_ISL_3825910	USA/WA-UW-21072629060/2021	2021-07-26	None	21A (Delta)
EPI_ISL_3825914	USA/WA-UW-21072690271/2021	2021-07-26	None	21I (Delta)
EPI_ISL_3825907	USA/WA-UW-21072604507/2021	2021-07-26	None	21J (Delta)
EPI_ISL_3825904	USA/WA-UW-21072644095/2021	2021-07-26	None	21J (Delta)
EPI_ISL_3825901	USA/WA-UW-21072630875/2021	2021-07-26	None	21J (Delta)
EPI_ISL_3825906	USA/WA-UW-21072683438/2021	2021-07-26	None	21J (Delta)
EPI_ISL_3825909	USA/WA-UW-21072698951/2021	2021-07-26	None	21J (Delta)
EPI_ISL_3825908	USA/WA-UW-21072633365/2021	2021-07-26	None	21J (Delta)
EPI_ISL_3828100	USA/WA-UW-21081541089/2021	2021-08-15	None	21H (Mu)
EPI_ISL_3828101	USA/WA-UW-21081585448/2021	2021-08-15	None	21J (Delta)
EPI_ISL_3823399	USA/WA-CDC-QDX27470271/2021	2021-08-03	None	21J (Delta)
EPI_ISL_3823390	USA/WA-CDC-QDX27470276/2021	2021-08-03	None	21J (Delta)
EPI_ISL_3823356	USA/WA-CDC-QDX27470237/2021	2021-08-03	None	21J (Delta)
EPI_ISL_3823357	USA/WA-CDC-QDX27470274/2021	2021-08-03	None	21J (Delta)
EPI_ISL_3825993	USA/WA-UW-21080744454/2021	2021-08-07	None	21J (Delta)
EPI_ISL_3825990	USA/WA-UW-21080622347/2021	2021-08-06	None	21J (Delta)
EPI_ISL_3825994	USA/WA-UW-21080784039/2021	2021-08-07	None	21J (Delta)
EPI_ISL_3825995	USA/WA-UW-21080759399/2021	2021-08-07	None	21J (Delta)
EPI_ISL_3825997	USA/WA-UW-21080763244/2021	2021-08-07	None	21J (Delta)
EPI_ISL_3825996	USA/WA-UW-21080741707/2021	2021-08-07	earlyStop	20I (Alpha, V1)
EPI_ISL_3823337	USA/WA-CDC-QDX27470266/2021	2021-08-03	None	21J (Delta)
EPI_ISL_3825999	USA/WA-UW-21080703723/2021	2021-08-07	None	21A (Delta)
EPI_ISL_3825998	USA/WA-UW-21080769583/2021	2021-08-07	None	21J (Delta)
EPI_ISL_3823428	USA/WA-CDC-QDX27470260/2021	2021-08-03	None	21J (Delta)
EPI_ISL_3823498	USA/WA-CDC-QDX27470258/2021	2021-08-03	None	21J (Delta)
EPI_ISL_3823502	USA/WA-CDC-QDX27470261/2021	2021-08-03	None	21J (Delta)
EPI_ISL_3827012	USA/WA-OHSU-212150578/2021	2021-07-16	None	21I (Delta)
EPI_ISL_3824076	USA/WA-CDC-QDX27470275/2021	2021-08-03	None	21J (Delta)
EPI_ISL_3824063	USA/WA-CDC-QDX27470256/2021	2021-08-03	None	21J (Delta)
EPI_ISL_3824033	USA/WA-QDX-27493632/2021	2021-08-03	None	21J (Delta)
EPI_ISL_3824009	USA/WA-CDC-QDX27470268/2021	2021-08-03	None	21J (Delta)
EPI_ISL_3823671	USA/WA-CDC-QDX27529144/2021	2021-08-03	None	21J (Delta)
EPI_ISL_3823639	USA/WA-CDC-QDX27529119/2021	2021-08-02	None	21J (Delta)
EPI_ISL_3823698	USA/WA-CDC-QDX27529121/2021	2021-08-02	None	21J (Delta)
EPI_ISL_7236245	USA/WA-CDC-QDX31003861/2021	2021-11-08	None	21J (Delta)
EPI_ISL_7239316	USA/WA-CDC-ASC210454721/2021	2021-11-10	None	21J (Delta)
EPI_ISL_3826035	USA/WA-UW-21081083546/2021	2021-08-10	None	21A (Delta)
EPI_ISL_3826034	USA/WA-UW-21080548069/2021	2021-08-05	None	21J (Delta)
EPI_ISL_3826032	USA/WA-UW-21081217116/2021	2021-08-12	None	21J (Delta)
EPI_ISL_3826038	USA/WA-UW-21072782078/2021	2021-07-27	None	21J (Delta)
EPI_ISL_3826033	USA/WA-UW-21081382451/2021	2021-08-13	None	21J (Delta)
EPI_ISL_3826030	USA/WA-UW-21081107640/2021	2021-08-11	None	21A (Delta)
EPI_ISL_3826039	USA/WA-UW-21072740916/2021	2021-07-27	None	21J (Delta)
EPI_ISL_3826024	USA/WA-UW-21081207046/2021	2021-08-12	None	21J (Delta)
EPI_ISL_3826031	USA/WA-UW-21081379405/2021	2021-08-13	None	21J (Delta)
EPI_ISL_3826021	USA/WA-UW-21081223629/2021	2021-08-12	None	21J (Delta)
EPI_ISL_3826022	USA/WA-UW-21081218194/2021	2021-08-12	None	21A (Delta)
EPI_ISL_3826028	USA/WA-UW-21081156527/2021	2021-08-11	None	21J (Delta)
EPI_ISL_3826027	USA/WA-UW-21081234706/2021	2021-08-12	None	21J (Delta)
EPI_ISL_3826025	USA/WA-UW-21081246625/2021	2021-08-12	None	21I (Delta)
EPI_ISL_3826029	USA/WA-UW-21081245157/2021	2021-08-12	None	21J (Delta)
EPI_ISL_3826020	USA/WA-UW-21081327898/2021	2021-08-13	None	21J (Delta)
EPI_ISL_3826012	USA/WA-UW-21080530692/2021	2021-08-05	None	21I (Delta)
EPI_ISL_3826013	USA/WA-UW-21081099585/2021	2021-08-10	None	21J (Delta)
EPI_ISL_3826010	USA/WA-UW-21081078313/2021	2021-08-10	None	21J (Delta)
EPI_ISL_3826011	USA/WA-UW-21081010286/2021	2021-08-10	None	21A (Delta)
EPI_ISL_3826016	USA/WA-UW-21081120584/2021	2021-08-11	None	21J (Delta)
EPI_ISL_3826017	USA/WA-UW-21081178219/2021	2021-08-11	None	21J (Delta)
EPI_ISL_3826019	USA/WA-UW-21081286475/2021	2021-08-12	None	21J (Delta)
EPI_ISL_3826018	USA/WA-UW-21081145071/2021	2021-08-11	None	21J (Delta)
EPI_ISL_3826001	USA/WA-UW-21080737152/2021	2021-08-07	None	21J (Delta)
EPI_ISL_3826002	USA/WA-UW-21080740678/2021	2021-08-07	None	21J (Delta)
EPI_ISL_3826000	USA/WA-UW-21080747275/2021	2021-08-07	None	21J (Delta)
EPI_ISL_3826006	USA/WA-UW-21080976332/2021	2021-08-09	None	21J (Delta)
EPI_ISL_3826003	USA/WA-UW-21080848667/2021	2021-08-08	None	21A (Delta)
EPI_ISL_3826009	USA/WA-UW-21081095697/2021	2021-08-10	None	21J (Delta)
EPI_ISL_3826008	USA/WA-UW-21081002502/2021	2021-08-10	None	21J (Delta)
EPI_ISL_7235728	USA/WA-CDC-QDX31003857/2021	2021-11-06	None	21J (Delta)
EPI_ISL_14157016	USA/WA-PHL-024236/2022	2022-07-08	None	22B (BA.5)
EPI_ISL_3826095	USA/WA-UW-21073185028/2021	2021-07-31	None	21J (Delta)
EPI_ISL_3826063	USA/WA-UW-21072879244/2021	2021-07-28	None	21I (Delta)
EPI_ISL_3826061	USA/WA-UW-21072980978/2021	2021-07-29	None	21J (Delta)
EPI_ISL_3826062	USA/WA-UW-21072914537/2021	2021-07-29	None	20J (Gamma, V3)
EPI_ISL_3826064	USA/WA-UW-21072952599/2021	2021-07-29	None	21J (Delta)
EPI_ISL_3826057	USA/WA-UW-21072943721/2021	2021-07-29	None	21J (Delta)
EPI_ISL_3826050	USA/WA-UW-21072852645/2021	2021-07-28	None	21J (Delta)
EPI_ISL_3826059	USA/WA-UW-21072962327/2021	2021-07-29	None	21J (Delta)
EPI_ISL_3826054	USA/WA-UW-21072945977/2021	2021-07-29	None	21J (Delta)
EPI_ISL_3826055	USA/WA-UW-21072949242/2021	2021-07-29	None	21J (Delta)
EPI_ISL_3826046	USA/WA-UW-21072836373/2021	2021-07-28	None	21J (Delta)
EPI_ISL_3826053	USA/WA-UW-21072956664/2021	2021-07-29	None	21I (Delta)
EPI_ISL_3826047	USA/WA-UW-21072857835/2021	2021-07-28	None	21J (Delta)
EPI_ISL_3826051	USA/WA-UW-21072892182/2021	2021-07-28	None	21J (Delta)
EPI_ISL_3826044	USA/WA-UW-21072863676/2021	2021-07-28	None	21J (Delta)
EPI_ISL_3826049	USA/WA-UW-21072643861/2021	2021-07-26	None	21I (Delta)
EPI_ISL_3826045	USA/WA-UW-21072802527/2021	2021-07-28	None	21J (Delta)
EPI_ISL_3826042	USA/WA-UW-21072756779/2021	2021-07-27	None	21J (Delta)
EPI_ISL_3826040	USA/WA-UW-21072761261/2021	2021-07-27	None	21J (Delta)
EPI_ISL_3832830	USA/WA-S10484/2021	2021-07-26	None	21J (Delta)
EPI_ISL_3832831	USA/WA-S10485/2021	2021-07-26	None	21J (Delta)
EPI_ISL_3832835	USA/WA-S10529/2021	2021-07-26	None	21I (Delta)
EPI_ISL_3832822	USA/WA-S10452/2021	2021-07-26	None	21J (Delta)
EPI_ISL_3832811	USA/WA-S10554/2021	2021-07-27	None	21A (Delta)
EPI_ISL_3832812	USA/WA-S10556/2021	2021-07-27	None	21J (Delta)
EPI_ISL_3832815	USA/WA-S10563/2021	2021-07-27	None	21J (Delta)
EPI_ISL_3832816	USA/WA-S10564/2021	2021-07-27	None	21J (Delta)
EPI_ISL_3832818	USA/WA-S10568/2021	2021-07-27	None	21J (Delta)
EPI_ISL_3832814	USA/WA-S10558/2021	2021-07-27	earlyStop	21A (Delta)
EPI_ISL_3832801	USA/WA-S10541/2021	2021-07-27	None	21J (Delta)
EPI_ISL_14157017	USA/WA-PHL-024237/2022	2022-07-07	None	22B (BA.5)
EPI_ISL_3832805	USA/WA-S10548/2021	2021-07-27	None	21H (Mu)
EPI_ISL_3832802	USA/WA-S10544/2021	2021-07-27	None	21J (Delta)
EPI_ISL_2688821	USA/WA-CDC-4139005-001/2021	2021-01-17	None	20A
EPI_ISL_14157019	USA/WA-PHL-024239/2022	2022-07-06	None	22B (BA.5)
EPI_ISL_3832897	USA/WA-S10418/2021	2021-07-09	None	21H (Mu)
EPI_ISL_3832893	USA/WA-S10419/2021	2021-07-10	earlyStop	21J (Delta)
EPI_ISL_3832896	USA/WA-S10417/2021	2021-07-09	None	21J (Delta)
EPI_ISL_3832894	USA/WA-S10420/2021	2021-07-10	None	21J (Delta)
EPI_ISL_3832889	USA/WA-S10447/2021	2021-07-12	None	21J (Delta)
EPI_ISL_3832856	USA/WA-S10455/2021	2021-07-22	None	21J (Delta)
EPI_ISL_7251598	USA/WA-CDC-LC0391947/2021	2021-11-17	None	21J (Delta)
EPI_ISL_3832900	USA/WA-S10413/2021	2021-06-29	None	20J (Gamma, V3)
EPI_ISL_3828086	USA/WA-UW-21081587579/2021	2021-08-15	None	21I (Delta)
EPI_ISL_3828079	USA/WA-UW-21081561879/2021	2021-08-15	None	21J (Delta)
EPI_ISL_3828075	USA/WA-UW-21081592854/2021	2021-08-15	None	21J (Delta)
EPI_ISL_3828060	USA/WA-UW-21081504329/2021	2021-08-15	None	21J (Delta)
EPI_ISL_7246973	USA/WA-CDC-LC0389559/2021	2021-11-14	None	21J (Delta)
EPI_ISL_7245683	USA/WA-CDC-LC0389907/2021	2021-11-12	None	21J (Delta)
EPI_ISL_3828057	USA/WA-UW-21081551883/2021	2021-08-15	None	21J (Delta)
EPI_ISL_7245688	USA/WA-CDC-LC0389906/2021	2021-11-12	None	21J (Delta)
EPI_ISL_3828041	USA/WA-UW-21081544438/2021	2021-08-15	None	21J (Delta)
EPI_ISL_7246992	USA/WA-CDC-LC0389557/2021	2021-11-14	None	21J (Delta)
EPI_ISL_7248882	USA/WA-CDC-LC0390887/2021	2021-11-16	None	21J (Delta)
EPI_ISL_7248889	USA/WA-CDC-LC0390888/2021	2021-11-16	None	21J (Delta)
EPI_ISL_7244407	USA/WA-CDC-LC0389771/2021	2021-11-08	None	21J (Delta)
EPI_ISL_3828103	USA/WA-UW-21081586003/2021	2021-08-15	None	21J (Delta)
EPI_ISL_3828102	USA/WA-UW-21081536918/2021	2021-08-15	None	21J (Delta)
EPI_ISL_7249829	USA/WA-CDC-LC0389588/2021	2021-11-16	None	21J (Delta)
EPI_ISL_7249828	USA/WA-CDC-LC0389589/2021	2021-11-16	None	21J (Delta)
EPI_ISL_2536517	USA/WA-S7979/2021	2021-04-29	None	20B
EPI_ISL_14157023	USA/WA-PHL-024247/2022	2022-07-07	None	22B (BA.5)
EPI_ISL_7248638	USA/WA-CDC-LC0390886/2021	2021-11-16	None	21J (Delta)
EPI_ISL_3832697	USA/WA-S10595/2021	2021-08-06	None	21I (Delta)
EPI_ISL_3832696	USA/WA-S10594/2021	2021-08-06	None	21J (Delta)
EPI_ISL_3832693	USA/WA-S10603/2021	2021-08-07	None	21J (Delta)
EPI_ISL_3832694	USA/WA-S10604/2021	2021-08-07	None	21J (Delta)
EPI_ISL_3832712	USA/WA-S10586/2021	2021-08-05	None	21I (Delta)
EPI_ISL_3832711	USA/WA-S10585/2021	2021-08-05	None	21I (Delta)
EPI_ISL_3832713	USA/WA-S10587/2021	2021-08-05	None	21J (Delta)
EPI_ISL_3832716	USA/WA-S10591/2021	2021-08-05	None	21J (Delta)
EPI_ISL_3832715	USA/WA-S10589/2021	2021-08-05	None	21I (Delta)
EPI_ISL_3832717	USA/WA-S10592/2021	2021-08-05	None	21J (Delta)
EPI_ISL_3832714	USA/WA-S10588/2021	2021-08-05	None	21J (Delta)
EPI_ISL_3832705	USA/WA-S10606/2021	2021-08-06	None	21J (Delta)
EPI_ISL_3832702	USA/WA-S10601/2021	2021-08-06	None	21J (Delta)
EPI_ISL_3832709	USA/WA-S10621/2021	2021-08-06	None	21J (Delta)
EPI_ISL_3832708	USA/WA-S10620/2021	2021-08-06	None	21J (Delta)
EPI_ISL_3832703	USA/WA-S10602/2021	2021-08-06	None	21J (Delta)
EPI_ISL_3832704	USA/WA-S10605/2021	2021-08-06	None	21J (Delta)
EPI_ISL_7251155	USA/WA-CDC-LC0391882/2021	2021-11-17	BigDeletion	21J (Delta)
EPI_ISL_7245219	USA/WA-CDC-LC0393181/2021	2021-11-11	None	21J (Delta)
EPI_ISL_7245210	USA/WA-CDC-LC0393190/2021	2021-11-11	None	21I (Delta)
EPI_ISL_7245211	USA/WA-CDC-LC0393194/2021	2021-11-11	None	21I (Delta)
EPI_ISL_7245204	USA/WA-CDC-LC0393193/2021	2021-11-11	BigDeletion	21I (Delta)
EPI_ISL_7244990	USA/WA-CDC-LC0393172/2021	2021-11-10	None	21J (Delta)
EPI_ISL_7244991	USA/WA-CDC-LC0393197/2021	2021-11-10	None	21J (Delta)
EPI_ISL_7244971	USA/WA-CDC-LC0393171/2021	2021-11-10	None	21J (Delta)
EPI_ISL_3832796	USA/WA-S10535/2021	2021-07-27	None	21J (Delta)
EPI_ISL_3832797	USA/WA-S10537/2021	2021-07-27	None	21J (Delta)
EPI_ISL_3832795	USA/WA-S10532/2021	2021-07-27	None	21J (Delta)
EPI_ISL_3832793	USA/WA-S10526/2021	2021-07-27	None	21J (Delta)
EPI_ISL_3832791	USA/WA-S10504/2021	2021-07-27	None	21J (Delta)
EPI_ISL_3832787	USA/WA-S10499/2021	2021-07-27	None	21J (Delta)
EPI_ISL_3832785	USA/WA-S10470/2021	2021-07-27	None	21J (Delta)
EPI_ISL_3832788	USA/WA-S10500/2021	2021-07-27	None	21J (Delta)
EPI_ISL_3832784	USA/WA-S10463/2021	2021-07-27	None	21J (Delta)
EPI_ISL_3832781	USA/WA-S10433/2021	2021-07-27	None	21J (Delta)
EPI_ISL_3832782	USA/WA-S10453/2021	2021-07-27	None	21J (Delta)
EPI_ISL_3832778	USA/WA-S10528/2021	2021-07-28	None	21J (Delta)
EPI_ISL_3832780	USA/WA-S10432/2021	2021-07-27	None	21J (Delta)
EPI_ISL_3832775	USA/WA-S10513/2021	2021-07-28	None	21J (Delta)
EPI_ISL_3832770	USA/WA-S10501/2021	2021-07-28	None	21J (Delta)
EPI_ISL_3832771	USA/WA-S10505/2021	2021-07-28	None	21J (Delta)
EPI_ISL_3832767	USA/WA-S10531/2021	2021-07-29	None	21J (Delta)
EPI_ISL_3832765	USA/WA-S10523/2021	2021-07-29	None	21J (Delta)
EPI_ISL_3832763	USA/WA-S10521/2021	2021-07-29	None	21J (Delta)
EPI_ISL_3832766	USA/WA-S10524/2021	2021-07-29	None	21J (Delta)
EPI_ISL_3832756	USA/WA-S10510/2021	2021-07-29	None	21J (Delta)
EPI_ISL_3832752	USA/WA-S10439/2021	2021-07-29	None	21J (Delta)
EPI_ISL_3832750	USA/WA-S10543/2021	2021-07-30	earlyStop	21A (Delta)
EPI_ISL_3832751	USA/WA-S10547/2021	2021-07-30	None	21J (Delta)
EPI_ISL_3832743	USA/WA-S10435/2021	2021-07-31	None	21J (Delta)
EPI_ISL_3832746	USA/WA-S10437/2021	2021-07-30	None	21J (Delta)
EPI_ISL_3832745	USA/WA-S10609/2021	2021-07-31	None	21J (Delta)
EPI_ISL_3832744	USA/WA-S10608/2021	2021-07-31	None	21J (Delta)
EPI_ISL_3832747	USA/WA-S10438/2021	2021-07-30	None	21J (Delta)
EPI_ISL_3832749	USA/WA-S10442/2021	2021-07-30	None	21J (Delta)
EPI_ISL_3832741	USA/WA-S10612/2021	2021-08-01	None	21J (Delta)
EPI_ISL_3832740	USA/WA-S10611/2021	2021-08-01	None	21J (Delta)
EPI_ISL_3832748	USA/WA-S10441/2021	2021-07-30	None	21J (Delta)
EPI_ISL_3832732	USA/WA-S10574/2021	2021-08-03	None	21J (Delta)
EPI_ISL_3832730	USA/WA-S10572/2021	2021-08-03	None	21J (Delta)
EPI_ISL_3832733	USA/WA-S10575/2021	2021-08-03	None	21J (Delta)
EPI_ISL_3832734	USA/WA-S10576/2021	2021-08-03	None	21J (Delta)
EPI_ISL_3832731	USA/WA-S10573/2021	2021-08-03	None	21I (Delta)
EPI_ISL_3832735	USA/WA-S10577/2021	2021-08-03	None	21J (Delta)
EPI_ISL_3832736	USA/WA-S10443/2021	2021-08-02	None	21J (Delta)
EPI_ISL_3832727	USA/WA-S10582/2021	2021-08-04	None	21J (Delta)
EPI_ISL_3832737	USA/WA-S10444/2021	2021-08-02	None	21J (Delta)
EPI_ISL_3832837	USA/WA-S10534/2021	2021-07-26	None	21J (Delta)
EPI_ISL_3832729	USA/WA-S10571/2021	2021-08-03	None	21J (Delta)
EPI_ISL_3832836	USA/WA-S10533/2021	2021-07-26	None	21J (Delta)
EPI_ISL_3832726	USA/WA-S10581/2021	2021-08-04	None	21J (Delta)
EPI_ISL_3832838	USA/WA-S10536/2021	2021-07-26	None	21J (Delta)
EPI_ISL_3832825	USA/WA-S10467/2021	2021-07-26	earlyStop	21J (Delta)
EPI_ISL_3832820	USA/WA-S10446/2021	2021-07-26	None	21J (Delta)
EPI_ISL_3832824	USA/WA-S10464/2021	2021-07-26	None	21J (Delta)
EPI_ISL_3832810	USA/WA-S10553/2021	2021-07-27	None	21J (Delta)
EPI_ISL_3832819	USA/WA-S10569/2021	2021-07-27	None	20C
EPI_ISL_3832813	USA/WA-S10557/2021	2021-07-27	None	21H (Mu)
EPI_ISL_3832800	USA/WA-S10540/2021	2021-07-27	None	21J (Delta)
EPI_ISL_3832808	USA/WA-S10551/2021	2021-07-27	None	21I (Delta)
EPI_ISL_3832807	USA/WA-S10550/2021	2021-07-27	earlyStop	21A (Delta)
EPI_ISL_7249763	USA/WA-CDC-LC0389581/2021	2021-11-16	None	21J (Delta)
EPI_ISL_7249762	USA/WA-CDC-LC0389585/2021	2021-11-16	None	21J (Delta)
EPI_ISL_7249761	USA/WA-CDC-LC0389587/2021	2021-11-16	None	21J (Delta)
EPI_ISL_7249767	USA/WA-CDC-LC0389591/2021	2021-11-16	None	21J (Delta)
EPI_ISL_7245376	USA/WA-CDC-LC0389914/2021	2021-11-11	None	21J (Delta)
EPI_ISL_7245050	USA/WA-CDC-LC0393196/2021	2021-11-10	None	21J (Delta)
EPI_ISL_7245090	USA/WA-CDC-LC0389769/2021	2021-11-10	None	21J (Delta)
EPI_ISL_7245041	USA/WA-CDC-LC0389915/2021	2021-11-10	None	21J (Delta)
EPI_ISL_7245042	USA/WA-CDC-LC0389917/2021	2021-11-10	earlyStop	21J (Delta)
EPI_ISL_7245036	USA/WA-CDC-LC0389770/2021	2021-11-10	None	21J (Delta)
EPI_ISL_7245035	USA/WA-CDC-LC0389768/2021	2021-11-10	earlyStop	21J (Delta)
EPI_ISL_7247623	USA/WA-CDC-LC0389553/2021	2021-11-15	None	21J (Delta)
EPI_ISL_7247606	USA/WA-CDC-LC0390082/2021	2021-11-15	None	21J (Delta)
EPI_ISL_7247607	USA/WA-CDC-LC0389598/2021	2021-11-15	None	21J (Delta)
EPI_ISL_7247613	USA/WA-CDC-LC0389603/2021	2021-11-15	None	21J (Delta)
EPI_ISL_7248928	USA/WA-CDC-LC0390889/2021	2021-11-16	None	21J (Delta)
EPI_ISL_7247614	USA/WA-CDC-LC0389592/2021	2021-11-15	None	21J (Delta)
EPI_ISL_7245191	USA/WA-CDC-LC0393191/2021	2021-11-11	None	21I (Delta)
EPI_ISL_7245197	USA/WA-CDC-LC0393189/2021	2021-11-11	None	21I (Delta)
EPI_ISL_7245171	USA/WA-CDC-LC0393200/2021	2021-11-11	earlyStop	21J (Delta)
EPI_ISL_7245170	USA/WA-CDC-LC0393192/2021	2021-11-11	None	21J (Delta)
EPI_ISL_7245178	USA/WA-CDC-LC0393168/2021	2021-11-11	None	21J (Delta)
EPI_ISL_4202617	USA/WA-CDC-FG-096910/2021	2021-08-16	None	21J (Delta)
EPI_ISL_3832899	USA/WA-S10415/2021	2021-07-07	None	21A (Delta)
EPI_ISL_3832898	USA/WA-S10414/2021	2021-07-07	earlyStop	21J (Delta)
EPI_ISL_3832895	USA/WA-S10416/2021	2021-07-09	None	21J (Delta)
EPI_ISL_3832890	USA/WA-S10449/2021	2021-07-12	None	21J (Delta)
EPI_ISL_3832888	USA/WA-S10423/2021	2021-07-12	None	21J (Delta)
EPI_ISL_3832887	USA/WA-S10422/2021	2021-07-12	None	21J (Delta)
EPI_ISL_3832883	USA/WA-S10477/2021	2021-07-14	None	21J (Delta)
EPI_ISL_3832885	USA/WA-S10425/2021	2021-07-13	None	21J (Delta)
EPI_ISL_3832884	USA/WA-S10424/2021	2021-07-13	None	20J (Gamma, V3)
EPI_ISL_3832886	USA/WA-S10421/2021	2021-07-12	earlyStop	20I (Alpha, V1)
EPI_ISL_3832877	USA/WA-S10474/2021	2021-07-19	earlyStop	20I (Alpha, V1)
EPI_ISL_3832875	USA/WA-S10448/2021	2021-07-19	None	21J (Delta)
EPI_ISL_3832878	USA/WA-S10476/2021	2021-07-19	earlyStop	20I (Alpha, V1)
EPI_ISL_3832871	USA/WA-S10465/2021	2021-07-20	None	21J (Delta)
EPI_ISL_3832866	USA/WA-S10426/2021	2021-07-20	earlyStop	20I (Alpha, V1)
EPI_ISL_3832867	USA/WA-S10427/2021	2021-07-20	None	21J (Delta)
EPI_ISL_3832864	USA/WA-S10560/2021	2021-07-21	None	21J (Delta)
EPI_ISL_3832865	USA/WA-S10562/2021	2021-07-21	None	21J (Delta)
EPI_ISL_3832854	USA/WA-S10430/2021	2021-07-23	None	21A (Delta)
EPI_ISL_3832850	USA/WA-S10493/2021	2021-07-24	None	21A (Delta)
EPI_ISL_3832853	USA/WA-S10561/2021	2021-07-24	None	21I (Delta)
EPI_ISL_3832855	USA/WA-S10445/2021	2021-07-22	None	21J (Delta)
EPI_ISL_3832859	USA/WA-S10613/2021	2021-07-22	None	21J (Delta)
EPI_ISL_3832861	USA/WA-S10468/2021	2021-07-21	None	21J (Delta)
EPI_ISL_3832852	USA/WA-S10530/2021	2021-07-24	None	21J (Delta)
EPI_ISL_3832858	USA/WA-S10489/2021	2021-07-22	None	21J (Delta)
EPI_ISL_3832842	USA/WA-S10565/2021	2021-07-26	earlyStop	21A (Delta)
EPI_ISL_3832857	USA/WA-S10478/2021	2021-07-22	None	21J (Delta)
EPI_ISL_3832843	USA/WA-S10566/2021	2021-07-26	earlyStop	21J (Delta)
EPI_ISL_3832848	USA/WA-S10490/2021	2021-07-24	earlyStop	21A (Delta)
EPI_ISL_3832841	USA/WA-S10559/2021	2021-07-26	None	21J (Delta)
EPI_ISL_3656492	USA/WA-PHL-001821/2021	2021-07-31	None	21J (Delta)
EPI_ISL_7252820	USA/WA-CDC-LC0391506/2021	2021-11-17	None	21J (Delta)
EPI_ISL_7252821	USA/WA-CDC-LC0391442/2021	2021-11-17	None	21J (Delta)
EPI_ISL_7251615	USA/WA-CDC-LC0391998/2021	2021-11-17	None	21J (Delta)
EPI_ISL_7251606	USA/WA-CDC-LC0391946/2021	2021-11-17	None	21J (Delta)
[truncated: 126,005 more rows]
