# Supplementary material for: Positive selection underlies repeated knockout of ORF8 in SARS-CoV-2 evolution
Source: Nat Commun. 2024 Apr 13;15:3207. doi: 10.1038/s41467-024-47599-5 (PMC11016114; doi:10.1038/s41467-024-47599-5)
Supplement: Supplementary file 4 — Source Data [file 41467_2024_47599_MOESM4_ESM.zip › Source Data/Fig1/1D_SourceData.tsv]

clusterNumber	ORF8_koType	clusterSize
4	earlyStop	5
5	earlyStop	896
6	earlyStop	29
8	earlyStop	2
10	earlyStop	6
13	earlyStop	4
18	earlyStop	12
27	earlyStop	2
28	earlyStop	33
29	earlyStop	3
32	earlyStop	2
39	earlyStop	4
40	earlyStop	2
45	earlyStop	4
50	earlyStop	4
53	earlyStop	8
64	earlyStop	3
65	earlyStop	15
66	earlyStop	2
72	earlyStop	2
73	earlyStop	5
77	earlyStop	3
78	earlyStop	8
80	earlyStop	4
83	earlyStop	12
84	earlyStop	657
107	bigDeletion	2
108	bigDeletion	13
110	bigDeletion	2
114	bigDeletion	14
133	bigDeletion	2
144	bigDeletion	3
156	bigDeletion	3
163	bigDeletion	2
176	bigDeletion	2
189	bigDeletion	2
199	bigDeletion	5
212	bigDeletion	3
213	bigDeletion	2
215	bigDeletion	2
218	bigDeletion	3
240	bigDeletion	2
248	bigDeletion	2
254	bigDeletion	4
283	bigDeletion	2
298	bigDeletion	3
303	bigDeletion	2
305	bigDeletion	2
307	bigDeletion	3
330	bigDeletion	3
345	bigDeletion	2
346	bigDeletion	2
354	bigDeletion	2
