# Supplementary material for: Positive selection underlies repeated knockout of ORF8 in SARS-CoV-2 evolution
Source: Nat Commun. 2024 Apr 13;15:3207. doi: 10.1038/s41467-024-47599-5 (PMC11016114; doi:10.1038/s41467-024-47599-5)
Supplement: Supplementary file 4 — Source Data [file 41467_2024_47599_MOESM4_ESM.zip › Source Data/Supplemental/S9_SourceData.tsv]

OR	2.5 %	97.5 %	clusterSize	aic	regression
0.740212177124157	0.550778880470774	0.988219869020687	1	6783.63744961857	death
0.820798519063305	0.681397489259304	0.987138771386064	1	11601.3032811282	hospitalization
0.757365257691748	0.562848383690974	1.01252636300044	2	6784.28836094585	death
0.812467957775026	0.673821440234928	0.978112110657665	2	11600.8880640681	hospitalization
0.764608708903914	0.567902772899852	1.02288424859387	3	6784.54229338992	death
0.806837083709077	0.668761511678347	0.971922123197484	3	11600.5922374274	hospitalization
0.76713380427403	0.569788672831062	1.02626229960351	4	6784.62269047288	death
0.802657010044646	0.665235385554523	0.96697594417339	4	11600.3459511059	hospitalization
0.754973095365707	0.560263351208466	1.01088629701281	5	6784.24525237716	death
0.79017031029857	0.654559555648581	0.952415352710684	5	11599.5838163913	hospitalization
0.728828794700049	0.539914932984195	0.977587216704549	6	6783.33960046617	death
0.780434047380072	0.64604672217094	0.941355445462618	6	11598.9714068856	hospitalization
0.733640392815109	0.543147222942748	0.984713066851964	7	6783.54552913738	death
0.774977260441483	0.641358680547318	0.935027041584706	7	11598.6036268051	hospitalization
0.737138609901579	0.545519091784632	0.989852206391245	8	6783.68942005054	death
0.77792783390072	0.643652103289936	0.938821420042714	8	11598.8334585208	hospitalization
0.741186186292159	0.548430735805079	0.995493583357112	9	6783.84299971091	death
0.781736531804472	0.646755112183367	0.943508153256536	9	11599.1064093969	hospitalization
0.743395462177017	0.55007566307952	0.998475727411965	10	6783.9225264052	death
0.777943129433065	0.643683444421852	0.938835040058742	10	11598.8344837819	hospitalization
0.745837216406605	0.552009293654274	1.00152285463051	11	6784.00271468636	death
0.7740628428877	0.640518435586821	0.934078395741883	11	11598.5506185983	hospitalization
0.745837216406605	0.552009293654274	1.00152285463051	12	6784.00271468636	death
0.7740628428877	0.640518435586821	0.934078395741883	12	11598.5506185983	hospitalization
0.751379247245904	0.555722823825263	1.00976407914331	13	6784.21351651736	death
0.775787674735895	0.641466094889015	0.936892125614845	13	11598.734002789	hospitalization
0.751379247245904	0.555722823825263	1.00976407914331	14	6784.21351651736	death
0.775787674735895	0.641466094889015	0.936892125614845	14	11598.734002789	hospitalization
0.762599761199492	0.563465376288819	1.02589235821213	15	6784.60182987408	death
0.776872802354255	0.642297272660422	0.938308819620642	15	11598.819358552	hospitalization
0.756379454915367	0.557527755969845	1.02011304381433	16	6784.46143785824	death
0.778003533175756	0.642973889000634	0.940084312096524	16	11598.9307169021	hospitalization
0.75909568415341	0.559345869448457	1.02415257012611	17	6784.55547826702	death
0.782111674035357	0.646177566107596	0.945346705217653	17	11599.2351195353	hospitalization
0.760520024179625	0.560288909191421	1.0262973158033	18	6784.60455308299	death
0.785288691555395	0.64863714279091	0.949448532369731	18	11599.4661457257	hospitalization
0.760520024179625	0.560288909191421	1.0262973158033	19	6784.60455308299	death
0.785288691555395	0.64863714279091	0.949448532369731	19	11599.4661457257	hospitalization
0.766115382562526	0.56400473206718	1.03469676818693	20	6784.79152600759	death
0.789288906540948	0.651368722504965	0.955160381148838	20	11599.7846434743	hospitalization
0.77569542318435	0.570541098189967	1.04868396796106	21	6785.08621155963	death
0.782229146925468	0.645066473838042	0.947333626027585	21	11599.375381912	hospitalization
0.77569542318435	0.570541098189967	1.04868396796106	22	6785.08621155963	death
0.782229146925468	0.645066473838042	0.947333626027585	22	11599.375381912	hospitalization
0.77569542318435	0.570541098189967	1.04868396796106	23	6785.08621155963	death
0.782229146925468	0.645066473838042	0.947333626027585	23	11599.375381912	hospitalization
0.77569542318435	0.570541098189967	1.04868396796106	24	6785.08621155963	death
0.782229146925468	0.645066473838042	0.947333626027585	24	11599.375381912	hospitalization
0.77569542318435	0.570541098189967	1.04868396796106	25	6785.08621155963	death
0.782229146925468	0.645066473838042	0.947333626027585	25	11599.375381912	hospitalization
0.77569542318435	0.570541098189967	1.04868396796106	26	6785.08621155963	death
0.782229146925468	0.645066473838042	0.947333626027585	26	11599.375381912	hospitalization
0.77569542318435	0.570541098189967	1.04868396796106	27	6785.08621155963	death
0.782229146925468	0.645066473838042	0.947333626027585	27	11599.375381912	hospitalization
0.77569542318435	0.570541098189967	1.04868396796106	28	6785.08621155963	death
0.782229146925468	0.645066473838042	0.947333626027585	28	11599.375381912	hospitalization
0.773331073639605	0.567491559193163	1.04798531704058	29	6785.06367618915	death
0.784522923020004	0.646420045324421	0.950944677498333	29	11599.5828063844	hospitalization
0.773331073639605	0.567491559193163	1.04798531704058	30	6785.06367618915	death
0.784522923020004	0.646420045324421	0.950944677498333	30	11599.5828063844	hospitalization
0.773331073639605	0.567491559193163	1.04798531704058	31	6785.06367618915	death
0.784522923020004	0.646420045324421	0.950944677498333	31	11599.5828063844	hospitalization
0.773331073639605	0.567491559193163	1.04798531704058	32	6785.06367618915	death
0.784522923020004	0.646420045324421	0.950944677498333	32	11599.5828063844	hospitalization
0.773331073639605	0.567491559193163	1.04798531704058	33	6785.06367618915	death
0.784522923020004	0.646420045324421	0.950944677498333	33	11599.5828063844	hospitalization
0.773331073639605	0.567491559193163	1.04798531704058	34	6785.06367618915	death
0.784522923020004	0.646420045324421	0.950944677498333	34	11599.5828063844	hospitalization
0.773331073639605	0.567491559193163	1.04798531704058	35	6785.06367618915	death
0.784522923020004	0.646420045324421	0.950944677498333	35	11599.5828063844	hospitalization
0.776605134082916	0.569626092220884	1.0530004343431	36	6785.16315489649	death
0.778928805798232	0.641619711478721	0.94445635258732	36	11599.236088571	hospitalization
0.776605134082916	0.569626092220884	1.0530004343431	37	6785.16315489649	death
0.778928805798232	0.641619711478721	0.94445635258732	37	11599.236088571	hospitalization
0.776605134082916	0.569626092220884	1.0530004343431	38	6785.16315489649	death
0.778928805798232	0.641619711478721	0.94445635258732	38	11599.236088571	hospitalization
0.776605134082916	0.569626092220884	1.0530004343431	39	6785.16315489649	death
0.778928805798232	0.641619711478721	0.94445635258732	39	11599.236088571	hospitalization
0.776605134082916	0.569626092220884	1.0530004343431	40	6785.16315489649	death
0.778928805798232	0.641619711478721	0.94445635258732	40	11599.236088571	hospitalization
0.776605134082916	0.569626092220884	1.0530004343431	41	6785.16315489649	death
0.778928805798232	0.641619711478721	0.94445635258732	41	11599.236088571	hospitalization
0.776605134082916	0.569626092220884	1.0530004343431	42	6785.16315489649	death
0.778928805798232	0.641619711478721	0.94445635258732	42	11599.236088571	hospitalization
0.776605134082916	0.569626092220884	1.0530004343431	43	6785.16315489649	death
0.778928805798232	0.641619711478721	0.94445635258732	43	11599.236088571	hospitalization
0.776605134082916	0.569626092220884	1.0530004343431	44	6785.16315489649	death
0.778928805798232	0.641619711478721	0.94445635258732	44	11599.236088571	hospitalization
0.776605134082916	0.569626092220884	1.0530004343431	45	6785.16315489649	death
0.778928805798232	0.641619711478721	0.94445635258732	45	11599.236088571	hospitalization
0.776605134082916	0.569626092220884	1.0530004343431	46	6785.16315489649	death
0.778928805798232	0.641619711478721	0.94445635258732	46	11599.236088571	hospitalization
0.776605134082916	0.569626092220884	1.0530004343431	47	6785.16315489649	death
0.778928805798232	0.641619711478721	0.94445635258732	47	11599.236088571	hospitalization
0.776605134082916	0.569626092220884	1.0530004343431	48	6785.16315489649	death
0.778928805798232	0.641619711478721	0.94445635258732	48	11599.236088571	hospitalization
0.776605134082916	0.569626092220884	1.0530004343431	49	6785.16315489649	death
0.778928805798232	0.641619711478721	0.94445635258732	49	11599.236088571	hospitalization
0.776605134082916	0.569626092220884	1.0530004343431	50	6785.16315489649	death
0.778928805798232	0.641619711478721	0.94445635258732	50	11599.236088571	hospitalization
