# Supplementary material for: Positive selection underlies repeated knockout of ORF8 in SARS-CoV-2 evolution
Source: Nat Commun. 2024 Apr 13;15:3207. doi: 10.1038/s41467-024-47599-5 (PMC11016114; doi:10.1038/s41467-024-47599-5)
Supplement: Supplementary file 4 — Source Data [file 41467_2024_47599_MOESM4_ESM.zip › Source Data/Supplemental/S1_SourceData.tsv]

ko_cutoff	n_ko	gene
1	85392	ORF1a
1	34128	ORF1b
1	111202	S
1	1963	ORF3a
1	1225	E
1	18562	M
1	1113	ORF6
1	9643	ORF7a
1	4912	ORF7b
1	51142	ORF8
1	65551	N
1	61326	ORF9b
2	84262	ORF1a
2	33357	ORF1b
2	110124	S
2	1737	ORF3a
2	1176	E
2	18234	M
2	1005	ORF6
2	9082	ORF7a
2	4715	ORF7b
2	50981	ORF8
2	65203	N
2	61256	ORF9b
3	83748	ORF1a
3	31753	ORF1b
3	81334	S
3	1569	ORF3a
3	1137	E
3	18031	M
3	974	ORF6
3	8853	ORF7a
3	4593	ORF7b
3	15350	ORF8
3	64515	N
3	60758	ORF9b
4	28740	ORF1a
4	31100	ORF1b
4	59465	S
4	1482	ORF3a
4	1099	E
4	17850	M
4	953	ORF6
4	8600	ORF7a
4	4465	ORF7b
4	15256	ORF8
4	9410	N
4	882	ORF9b
5	27979	ORF1a
5	30617	ORF1b
5	57131	S
5	1428	ORF3a
5	1075	E
5	17731	M
5	935	ORF6
5	8412	ORF7a
5	4352	ORF7b
5	15144	ORF8
5	6836	N
5	837	ORF9b
6	26869	ORF1a
6	30086	ORF1b
6	37005	S
6	1335	ORF3a
6	956	E
6	17547	M
6	927	ORF6
6	8242	ORF7a
6	4104	ORF7b
6	15090	ORF8
6	6494	N
6	778	ORF9b
7	26384	ORF1a
7	29588	ORF1b
7	27643	S
7	1282	ORF3a
7	917	E
7	17452	M
7	915	ORF6
7	8054	ORF7a
7	4036	ORF7b
7	15031	ORF8
7	5936	N
7	769	ORF9b
8	25976	ORF1a
8	29245	ORF1b
8	27215	S
8	1088	ORF3a
8	879	E
8	17354	M
8	830	ORF6
8	7927	ORF7a
8	3972	ORF7b
8	14986	ORF8
8	5629	N
8	761	ORF9b
9	25210	ORF1a
9	28898	ORF1b
9	26871	S
9	1069	ORF3a
9	774	E
9	17255	M
9	803	ORF6
9	7777	ORF7a
9	3887	ORF7b
9	14963	ORF8
9	5346	N
9	758	ORF9b
10	24936	ORF1a
10	28543	ORF1b
10	26522	S
10	1047	ORF3a
10	758	E
10	17177	M
10	767	ORF6
10	7555	ORF7a
10	3832	ORF7b
10	14929	ORF8
10	5161	N
10	755	ORF9b
11	24615	ORF1a
11	28189	ORF1b
11	26265	S
11	1028	ORF3a
11	740	E
11	17103	M
11	759	ORF6
11	7429	ORF7a
11	3765	ORF7b
11	14891	ORF8
11	4882	N
11	752	ORF9b
12	24313	ORF1a
12	27868	ORF1b
12	25993	S
12	1010	ORF3a
12	730	E
12	17043	M
12	742	ORF6
12	7302	ORF7a
12	3519	ORF7b
12	14861	ORF8
12	4484	N
12	749	ORF9b
13	24047	ORF1a
13	27580	ORF1b
13	25790	S
13	986	ORF3a
13	715	E
13	16963	M
13	731	ORF6
13	7200	ORF7a
13	3392	ORF7b
13	14831	ORF8
13	4386	N
13	747	ORF9b
14	23734	ORF1a
14	27240	ORF1b
14	25498	S
14	964	ORF3a
14	700	E
14	16902	M
14	720	ORF6
14	7079	ORF7a
14	3316	ORF7b
14	14802	ORF8
14	4188	N
14	747	ORF9b
15	22469	ORF1a
15	26835	ORF1b
15	25294	S
15	939	ORF3a
15	682	E
15	16806	M
15	713	ORF6
15	6964	ORF7a
15	3250	ORF7b
15	14775	ORF8
15	4103	N
15	742	ORF9b
16	22208	ORF1a
16	26590	ORF1b
16	25045	S
16	919	ORF3a
16	660	E
16	16749	M
16	705	ORF6
16	6791	ORF7a
16	3200	ORF7b
16	14755	ORF8
16	3930	N
16	692	ORF9b
17	21937	ORF1a
17	26196	ORF1b
17	24843	S
17	900	ORF3a
17	649	E
17	16558	M
17	702	ORF6
17	6693	ORF7a
17	3152	ORF7b
17	13845	ORF8
17	3861	N
17	690	ORF9b
18	21737	ORF1a
18	26006	ORF1b
18	24501	S
18	882	ORF3a
18	638	E
18	16486	M
18	694	ORF6
18	6574	ORF7a
18	3106	ORF7b
18	13803	ORF8
18	3629	N
18	685	ORF9b
19	21526	ORF1a
19	25584	ORF1b
19	24319	S
19	580	ORF3a
19	625	E
19	16230	M
19	692	ORF6
19	6481	ORF7a
19	3072	ORF7b
19	13788	ORF8
19	3558	N
19	670	ORF9b
20	21258	ORF1a
20	25269	ORF1b
20	24138	S
20	553	ORF3a
20	604	E
20	16179	M
20	685	ORF6
20	6371	ORF7a
20	3012	ORF7b
20	13758	ORF8
20	3489	N
20	665	ORF9b
21	21018	ORF1a
21	25063	ORF1b
21	23954	S
21	548	ORF3a
21	570	E
21	16128	M
21	616	ORF6
21	6284	ORF7a
21	2997	ORF7b
21	13739	ORF8
21	3426	N
21	664	ORF9b
22	20801	ORF1a
22	24394	ORF1b
22	23808	S
22	543	ORF3a
22	566	E
22	16015	M
22	608	ORF6
22	6144	ORF7a
22	2926	ORF7b
22	13713	ORF8
22	3373	N
22	657	ORF9b
23	20593	ORF1a
23	24174	ORF1b
23	23615	S
23	400	ORF3a
23	552	E
23	15755	M
23	527	ORF6
23	5898	ORF7a
23	2895	ORF7b
23	13693	ORF8
23	3309	N
23	653	ORF9b
24	20227	ORF1a
24	23993	ORF1b
24	23053	S
24	397	ORF3a
24	544	E
24	15680	M
24	520	ORF6
24	5766	ORF7a
24	2868	ORF7b
24	13683	ORF8
24	3254	N
24	652	ORF9b
25	19784	ORF1a
25	23676	ORF1b
25	22786	S
25	374	ORF3a
25	453	E
25	15485	M
25	516	ORF6
25	5670	ORF7a
25	2773	ORF7b
25	13610	ORF8
25	3168	N
25	641	ORF9b
26	19498	ORF1a
26	23432	ORF1b
26	22536	S
26	358	ORF3a
26	419	E
26	15419	M
26	507	ORF6
26	5562	ORF7a
26	2744	ORF7b
26	13486	ORF8
26	2964	N
26	482	ORF9b
27	19296	ORF1a
27	23247	ORF1b
27	22301	S
27	356	ORF3a
27	412	E
27	15371	M
27	501	ORF6
27	5495	ORF7a
27	2725	ORF7b
27	13470	ORF8
27	2850	N
27	480	ORF9b
28	19139	ORF1a
28	23044	ORF1b
28	21540	S
28	352	ORF3a
28	405	E
28	15310	M
28	496	ORF6
28	5392	ORF7a
28	2706	ORF7b
28	13451	ORF8
28	2700	N
28	480	ORF9b
29	18983	ORF1a
29	22722	ORF1b
29	21232	S
29	349	ORF3a
29	400	E
29	15172	M
29	494	ORF6
29	5263	ORF7a
29	2695	ORF7b
29	13442	ORF8
29	2644	N
29	476	ORF9b
30	18738	ORF1a
30	22505	ORF1b
30	21016	S
30	345	ORF3a
30	397	E
30	15114	M
30	489	ORF6
30	5186	ORF7a
30	2681	ORF7b
30	13413	ORF8
30	2528	N
30	475	ORF9b
31	18569	ORF1a
31	22387	ORF1b
31	19981	S
31	343	ORF3a
31	380	E
31	14967	M
31	486	ORF6
31	5103	ORF7a
31	2642	ORF7b
31	13406	ORF8
31	2495	N
31	474	ORF9b
32	18392	ORF1a
32	22214	ORF1b
32	19801	S
32	333	ORF3a
32	362	E
32	14913	M
32	478	ORF6
32	5043	ORF7a
32	2629	ORF7b
32	13388	ORF8
32	2457	N
32	472	ORF9b
33	18186	ORF1a
33	22068	ORF1b
33	19662	S
33	320	ORF3a
33	357	E
33	14883	M
33	471	ORF6
33	4908	ORF7a
33	2611	ORF7b
33	13372	ORF8
33	2441	N
33	472	ORF9b
34	18017	ORF1a
34	21865	ORF1b
34	19408	S
34	317	ORF3a
34	350	E
34	14846	M
34	455	ORF6
34	4830	ORF7a
34	2600	ORF7b
34	13359	ORF8
34	2393	N
34	469	ORF9b
35	17812	ORF1a
35	21613	ORF1b
35	19304	S
35	306	ORF3a
35	344	E
35	14777	M
35	453	ORF6
35	4763	ORF7a
35	2581	ORF7b
35	13351	ORF8
35	2358	N
35	459	ORF9b
36	17625	ORF1a
36	21339	ORF1b
36	19084	S
36	296	ORF3a
36	329	E
36	14745	M
36	447	ORF6
36	4693	ORF7a
36	2561	ORF7b
36	13338	ORF8
36	2318	N
36	445	ORF9b
37	17484	ORF1a
37	21195	ORF1b
37	18918	S
37	288	ORF3a
37	325	E
37	14712	M
37	446	ORF6
37	4641	ORF7a
37	2547	ORF7b
37	13322	ORF8
37	2257	N
37	430	ORF9b
38	17354	ORF1a
38	21070	ORF1b
38	18779	S
38	282	ORF3a
38	284	E
38	14669	M
38	442	ORF6
38	4549	ORF7a
38	2530	ORF7b
38	13317	ORF8
38	2241	N
38	428	ORF9b
39	17233	ORF1a
39	20824	ORF1b
39	18648	S
39	281	ORF3a
39	234	E
39	14622	M
39	441	ORF6
39	4466	ORF7a
39	2515	ORF7b
39	13296	ORF8
39	2208	N
39	424	ORF9b
40	17044	ORF1a
40	20684	ORF1b
40	18526	S
40	280	ORF3a
40	231	E
40	14577	M
40	432	ORF6
40	4409	ORF7a
40	2500	ORF7b
40	13283	ORF8
40	2182	N
40	375	ORF9b
41	16877	ORF1a
41	20506	ORF1b
41	18391	S
41	279	ORF3a
41	227	E
41	14530	M
41	423	ORF6
41	4344	ORF7a
41	2481	ORF7b
41	13275	ORF8
41	2069	N
41	375	ORF9b
42	16724	ORF1a
42	20372	ORF1b
42	18183	S
42	275	ORF3a
42	223	E
42	14404	M
42	421	ORF6
42	4259	ORF7a
42	2300	ORF7b
42	13260	ORF8
42	2025	N
42	375	ORF9b
43	16400	ORF1a
43	20247	ORF1b
43	18092	S
43	274	ORF3a
43	220	E
43	14368	M
43	420	ORF6
43	4205	ORF7a
43	2280	ORF7b
43	13255	ORF8
43	1787	N
43	374	ORF9b
44	16264	ORF1a
44	20068	ORF1b
44	17972	S
44	272	ORF3a
44	197	E
44	14332	M
44	418	ORF6
44	4159	ORF7a
44	2268	ORF7b
44	13241	ORF8
44	1727	N
44	374	ORF9b
45	16140	ORF1a
45	19903	ORF1b
45	17845	S
45	270	ORF3a
45	195	E
45	14313	M
45	416	ORF6
45	4104	ORF7a
45	2251	ORF7b
45	13223	ORF8
45	1658	N
45	373	ORF9b
46	16013	ORF1a
46	19769	ORF1b
46	17668	S
46	255	ORF3a
46	192	E
46	14284	M
46	411	ORF6
46	4055	ORF7a
46	2236	ORF7b
46	13212	ORF8
46	1553	N
46	332	ORF9b
47	15771	ORF1a
47	19663	ORF1b
47	17517	S
47	248	ORF3a
47	182	E
47	14256	M
47	402	ORF6
47	3974	ORF7a
47	2215	ORF7b
47	13197	ORF8
47	1402	N
47	331	ORF9b
48	15633	ORF1a
48	19542	ORF1b
48	17176	S
48	243	ORF3a
48	179	E
48	14242	M
48	399	ORF6
48	3883	ORF7a
48	2189	ORF7b
48	13191	ORF8
48	1322	N
48	329	ORF9b
49	15497	ORF1a
49	19414	ORF1b
49	16798	S
49	242	ORF3a
49	179	E
49	14227	M
49	392	ORF6
49	3847	ORF7a
49	2175	ORF7b
49	13184	ORF8
49	1290	N
49	327	ORF9b
50	15393	ORF1a
50	19315	ORF1b
50	16356	S
50	240	ORF3a
50	178	E
50	14200	M
50	383	ORF6
50	3805	ORF7a
50	2168	ORF7b
50	13179	ORF8
50	1245	N
50	326	ORF9b
51	15302	ORF1a
51	19194	ORF1b
51	15778	S
51	239	ORF3a
51	174	E
51	14166	M
51	381	ORF6
51	3749	ORF7a
51	2154	ORF7b
51	13168	ORF8
51	1223	N
51	326	ORF9b
52	15196	ORF1a
52	19032	ORF1b
52	15522	S
52	238	ORF3a
52	174	E
52	14123	M
52	366	ORF6
52	3691	ORF7a
52	2145	ORF7b
52	13164	ORF8
52	1112	N
52	325	ORF9b
53	15092	ORF1a
53	18920	ORF1b
53	15317	S
53	238	ORF3a
53	173	E
53	14090	M
53	364	ORF6
53	3619	ORF7a
53	2134	ORF7b
53	13159	ORF8
53	1093	N
53	325	ORF9b
54	14940	ORF1a
54	18804	ORF1b
54	15136	S
54	237	ORF3a
54	170	E
54	14069	M
54	358	ORF6
54	3566	ORF7a
54	2121	ORF7b
54	13154	ORF8
54	1065	N
54	324	ORF9b
55	14782	ORF1a
55	18587	ORF1b
55	15013	S
55	225	ORF3a
55	170	E
55	14025	M
55	338	ORF6
55	3504	ORF7a
55	2112	ORF7b
55	13147	ORF8
55	1005	N
55	319	ORF9b
56	14580	ORF1a
56	18435	ORF1b
56	14763	S
56	221	ORF3a
56	161	E
56	13973	M
56	332	ORF6
56	3472	ORF7a
56	2108	ORF7b
56	13132	ORF8
56	971	N
56	304	ORF9b
57	14505	ORF1a
57	18315	ORF1b
57	14621	S
57	218	ORF3a
57	159	E
57	13947	M
57	330	ORF6
57	3443	ORF7a
57	2097	ORF7b
57	13115	ORF8
57	920	N
57	296	ORF9b
58	14407	ORF1a
58	18244	ORF1b
58	14417	S
58	215	ORF3a
58	158	E
58	13781	M
58	103	ORF6
58	3173	ORF7a
58	2090	ORF7b
58	13108	ORF8
58	904	N
58	264	ORF9b
59	14277	ORF1a
59	18035	ORF1b
59	14293	S
59	213	ORF3a
59	156	E
59	12944	M
59	101	ORF6
59	3128	ORF7a
59	2084	ORF7b
59	13059	ORF8
59	856	N
59	262	ORF9b
60	14163	ORF1a
60	17954	ORF1b
60	14165	S
60	210	ORF3a
60	156	E
60	12710	M
60	100	ORF6
60	3053	ORF7a
60	2078	ORF7b
60	13055	ORF8
60	827	N
60	262	ORF9b
61	13986	ORF1a
61	17851	ORF1b
61	13689	S
61	209	ORF3a
61	155	E
61	12514	M
61	96	ORF6
61	2705	ORF7a
61	2066	ORF7b
61	13032	ORF8
61	795	N
61	262	ORF9b
62	13201	ORF1a
62	17767	ORF1b
62	13343	S
62	207	ORF3a
62	153	E
62	11340	M
62	93	ORF6
62	2628	ORF7a
62	2062	ORF7b
62	13019	ORF8
62	789	N
62	259	ORF9b
63	13072	ORF1a
63	17642	ORF1b
63	13264	S
63	207	ORF3a
63	151	E
63	10141	M
63	93	ORF6
63	2593	ORF7a
63	2054	ORF7b
63	12998	ORF8
63	768	N
63	259	ORF9b
64	12909	ORF1a
64	17530	ORF1b
64	9512	S
64	205	ORF3a
64	149	E
64	9684	M
64	91	ORF6
64	2480	ORF7a
64	2044	ORF7b
64	12972	ORF8
64	765	N
64	258	ORF9b
65	12725	ORF1a
65	17431	ORF1b
65	9174	S
65	203	ORF3a
65	147	E
65	9257	M
65	89	ORF6
65	2436	ORF7a
65	2035	ORF7b
65	12965	ORF8
65	730	N
65	257	ORF9b
66	12593	ORF1a
66	17321	ORF1b
66	9059	S
66	195	ORF3a
66	143	E
66	9104	M
66	89	ORF6
66	2397	ORF7a
66	2024	ORF7b
66	12945	ORF8
66	700	N
66	230	ORF9b
67	12347	ORF1a
67	17240	ORF1b
67	8854	S
67	191	ORF3a
67	141	E
67	9059	M
67	89	ORF6
67	2333	ORF7a
67	2016	ORF7b
67	12902	ORF8
67	690	N
67	226	ORF9b
68	11868	ORF1a
68	17079	ORF1b
68	8493	S
68	189	ORF3a
68	140	E
68	8877	M
68	89	ORF6
68	2308	ORF7a
68	2009	ORF7b
68	12902	ORF8
68	685	N
68	226	ORF9b
69	11474	ORF1a
69	16993	ORF1b
69	8414	S
69	189	ORF3a
69	138	E
69	8770	M
69	89	ORF6
69	2284	ORF7a
69	2002	ORF7b
69	12899	ORF8
69	676	N
69	226	ORF9b
70	11256	ORF1a
70	16871	ORF1b
70	8291	S
70	188	ORF3a
70	137	E
70	8724	M
70	88	ORF6
70	2245	ORF7a
70	1992	ORF7b
70	12898	ORF8
70	666	N
70	224	ORF9b
71	11135	ORF1a
71	16798	ORF1b
71	8097	S
71	188	ORF3a
71	137	E
71	5844	M
71	85	ORF6
71	2218	ORF7a
71	1988	ORF7b
71	12894	ORF8
71	660	N
71	222	ORF9b
72	10947	ORF1a
72	16722	ORF1b
72	7951	S
72	188	ORF3a
72	135	E
72	5817	M
72	82	ORF6
72	2172	ORF7a
72	1979	ORF7b
72	12894	ORF8
72	639	N
72	219	ORF9b
73	10645	ORF1a
73	16611	ORF1b
73	7731	S
73	185	ORF3a
73	132	E
73	5779	M
73	77	ORF6
73	2136	ORF7a
73	1968	ORF7b
73	12876	ORF8
73	565	N
73	219	ORF9b
74	10354	ORF1a
74	16306	ORF1b
74	7619	S
74	182	ORF3a
74	122	E
74	1267	M
74	77	ORF6
74	2096	ORF7a
74	1950	ORF7b
74	12871	ORF8
74	533	N
74	219	ORF9b
75	9780	ORF1a
75	16258	ORF1b
75	7527	S
75	175	ORF3a
75	118	E
75	1189	M
75	77	ORF6
75	2040	ORF7a
75	1906	ORF7b
75	12868	ORF8
75	511	N
75	215	ORF9b
76	9505	ORF1a
76	16168	ORF1b
76	7400	S
76	171	ORF3a
76	116	E
76	1153	M
76	76	ORF6
76	2004	ORF7a
76	1882	ORF7b
76	12856	ORF8
76	487	N
76	201	ORF9b
77	9325	ORF1a
77	16094	ORF1b
77	6880	S
77	171	ORF3a
77	116	E
77	1120	M
77	76	ORF6
77	1959	ORF7a
77	1865	ORF7b
77	12856	ORF8
77	452	N
77	201	ORF9b
78	9232	ORF1a
78	15982	ORF1b
78	6524	S
78	171	ORF3a
78	115	E
78	1076	M
78	76	ORF6
78	1925	ORF7a
78	1834	ORF7b
78	12838	ORF8
78	441	N
78	201	ORF9b
79	9113	ORF1a
79	15879	ORF1b
79	6222	S
79	165	ORF3a
79	112	E
79	1044	M
79	76	ORF6
79	1887	ORF7a
79	1808	ORF7b
79	12833	ORF8
79	433	N
79	199	ORF9b
80	9012	ORF1a
80	15826	ORF1b
80	5756	S
80	164	ORF3a
80	112	E
80	1035	M
80	72	ORF6
80	1855	ORF7a
80	1791	ORF7b
80	12831	ORF8
80	430	N
80	199	ORF9b
81	8854	ORF1a
81	15146	ORF1b
81	5348	S
81	159	ORF3a
81	111	E
81	1017	M
81	70	ORF6
81	1790	ORF7a
81	1752	ORF7b
81	12826	ORF8
81	427	N
81	196	ORF9b
82	8776	ORF1a
82	15105	ORF1b
82	5150	S
82	157	ORF3a
82	107	E
82	1002	M
82	69	ORF6
82	1736	ORF7a
82	1715	ORF7b
82	12805	ORF8
82	425	N
82	196	ORF9b
83	8612	ORF1a
83	15043	ORF1b
83	4941	S
83	157	ORF3a
83	107	E
83	923	M
83	69	ORF6
83	1707	ORF7a
83	1698	ORF7b
83	12794	ORF8
83	425	N
83	196	ORF9b
84	8379	ORF1a
84	14950	ORF1b
84	4798	S
84	153	ORF3a
84	105	E
84	874	M
84	68	ORF6
84	1677	ORF7a
84	1674	ORF7b
84	12788	ORF8
84	418	N
84	196	ORF9b
85	8109	ORF1a
85	14769	ORF1b
85	4655	S
85	153	ORF3a
85	102	E
85	853	M
85	67	ORF6
85	1613	ORF7a
85	1659	ORF7b
85	12783	ORF8
85	413	N
85	194	ORF9b
86	7940	ORF1a
86	14593	ORF1b
86	4491	S
86	152	ORF3a
86	100	E
86	833	M
86	66	ORF6
86	1528	ORF7a
86	1575	ORF7b
86	12782	ORF8
86	399	N
86	186	ORF9b
87	7319	ORF1a
87	6848	ORF1b
87	4392	S
87	152	ORF3a
87	99	E
87	811	M
87	62	ORF6
87	1489	ORF7a
87	1540	ORF7b
87	12779	ORF8
87	398	N
87	185	ORF9b
88	4499	ORF1a
88	5281	ORF1b
88	4313	S
88	152	ORF3a
88	99	E
88	797	M
88	61	ORF6
88	934	ORF7a
88	1005	ORF7b
88	12777	ORF8
88	392	N
88	185	ORF9b
89	3686	ORF1a
89	4002	ORF1b
89	4191	S
89	151	ORF3a
89	97	E
89	697	M
89	60	ORF6
89	558	ORF7a
89	629	ORF7b
89	12773	ORF8
89	391	N
89	185	ORF9b
90	2765	ORF1a
90	3309	ORF1b
90	4007	S
90	101	ORF3a
90	96	E
90	690	M
90	60	ORF6
90	539	ORF7a
90	612	ORF7b
90	12766	ORF8
90	381	N
90	181	ORF9b
91	2672	ORF1a
91	3102	ORF1b
91	3935	S
91	101	ORF3a
91	96	E
91	652	M
91	60	ORF6
91	488	ORF7a
91	562	ORF7b
91	12761	ORF8
91	376	N
91	180	ORF9b
92	2392	ORF1a
92	3050	ORF1b
92	3514	S
92	101	ORF3a
92	96	E
92	642	M
92	59	ORF6
92	458	ORF7a
92	533	ORF7b
92	12753	ORF8
92	376	N
92	178	ORF9b
93	2332	ORF1a
93	3030	ORF1b
93	3370	S
93	91	ORF3a
93	96	E
93	635	M
93	59	ORF6
93	397	ORF7a
93	473	ORF7b
93	12748	ORF8
93	374	N
93	176	ORF9b
94	2166	ORF1a
94	2994	ORF1b
94	3281	S
94	90	ORF3a
94	95	E
94	616	M
94	57	ORF6
94	375	ORF7a
94	456	ORF7b
94	12733	ORF8
94	372	N
94	176	ORF9b
95	1961	ORF1a
95	2968	ORF1b
95	3253	S
95	88	ORF3a
95	92	E
95	596	M
95	57	ORF6
95	366	ORF7a
95	445	ORF7b
95	12729	ORF8
95	369	N
95	175	ORF9b
96	1746	ORF1a
96	2939	ORF1b
96	3211	S
96	86	ORF3a
96	90	E
96	591	M
96	57	ORF6
96	362	ORF7a
96	441	ORF7b
96	3217	ORF8
96	357	N
96	163	ORF9b
97	1610	ORF1a
97	2900	ORF1b
97	3156	S
97	86	ORF3a
97	89	E
97	584	M
97	57	ORF6
97	358	ORF7a
97	435	ORF7b
97	3212	ORF8
97	354	N
97	160	ORF9b
98	1471	ORF1a
98	2869	ORF1b
98	3119	S
98	86	ORF3a
98	89	E
98	579	M
98	57	ORF6
98	353	ORF7a
98	433	ORF7b
98	3211	ORF8
98	354	N
98	160	ORF9b
99	1345	ORF1a
99	1000	ORF1b
99	3081	S
99	86	ORF3a
99	89	E
99	578	M
99	57	ORF6
99	347	ORF7a
99	428	ORF7b
99	3210	ORF8
99	351	N
99	160	ORF9b
100	1316	ORF1a
100	995	ORF1b
100	3028	S
100	86	ORF3a
100	87	E
100	575	M
100	57	ORF6
100	235	ORF7a
100	315	ORF7b
100	3202	ORF8
100	350	N
100	160	ORF9b
101	1271	ORF1a
101	977	ORF1b
101	2568	S
101	86	ORF3a
101	86	E
101	571	M
101	57	ORF6
101	229	ORF7a
101	308	ORF7b
101	3186	ORF8
101	350	N
101	160	ORF9b
102	1248	ORF1a
102	973	ORF1b
102	2492	S
102	86	ORF3a
102	86	E
102	569	M
102	57	ORF6
102	227	ORF7a
102	307	ORF7b
102	3186	ORF8
102	350	N
102	160	ORF9b
103	1233	ORF1a
103	972	ORF1b
103	2451	S
103	86	ORF3a
103	86	E
103	568	M
103	57	ORF6
103	225	ORF7a
103	303	ORF7b
103	3175	ORF8
103	345	N
103	160	ORF9b
104	1215	ORF1a
104	968	ORF1b
104	2424	S
104	86	ORF3a
104	86	E
104	565	M
104	57	ORF6
104	223	ORF7a
104	303	ORF7b
104	2788	ORF8
104	345	N
104	160	ORF9b
105	1201	ORF1a
105	957	ORF1b
105	2399	S
105	85	ORF3a
105	86	E
105	565	M
105	57	ORF6
105	220	ORF7a
105	300	ORF7b
105	2334	ORF8
105	343	N
105	158	ORF9b
106	1117	ORF1a
106	951	ORF1b
106	2359	S
106	85	ORF3a
106	85	E
106	560	M
106	55	ORF6
106	215	ORF7a
106	298	ORF7b
106	2333	ORF8
106	333	N
106	149	ORF9b
107	1107	ORF1a
107	949	ORF1b
107	2269	S
107	77	ORF3a
107	77	E
107	554	M
107	55	ORF6
107	207	ORF7a
107	287	ORF7b
107	2323	ORF8
107	330	N
107	147	ORF9b
108	1099	ORF1a
108	946	ORF1b
108	2227	S
108	77	ORF3a
108	77	E
108	547	M
108	55	ORF6
108	204	ORF7a
108	285	ORF7b
108	2320	ORF8
108	328	N
108	147	ORF9b
109	1097	ORF1a
109	945	ORF1b
109	2137	S
109	77	ORF3a
109	76	E
109	541	M
109	55	ORF6
109	200	ORF7a
109	282	ORF7b
109	2311	ORF8
109	325	N
109	145	ORF9b
110	1092	ORF1a
110	944	ORF1b
110	2008	S
110	77	ORF3a
110	76	E
110	538	M
110	55	ORF6
110	197	ORF7a
110	278	ORF7b
110	2308	ORF8
110	323	N
110	144	ORF9b
111	1080	ORF1a
111	941	ORF1b
111	1983	S
111	77	ORF3a
111	76	E
111	537	M
111	55	ORF6
111	191	ORF7a
111	276	ORF7b
111	2306	ORF8
111	323	N
111	144	ORF9b
112	1076	ORF1a
112	939	ORF1b
112	1972	S
112	77	ORF3a
112	76	E
112	533	M
112	55	ORF6
112	187	ORF7a
112	276	ORF7b
112	2305	ORF8
112	323	N
112	144	ORF9b
113	1074	ORF1a
113	936	ORF1b
113	1946	S
113	77	ORF3a
113	76	E
113	531	M
113	55	ORF6
113	172	ORF7a
113	273	ORF7b
113	2296	ORF8
113	323	N
113	144	ORF9b
114	1065	ORF1a
114	935	ORF1b
114	1931	S
114	77	ORF3a
114	74	E
114	522	M
114	52	ORF6
114	166	ORF7a
114	269	ORF7b
114	2288	ORF8
114	322	N
114	143	ORF9b
115	1060	ORF1a
115	935	ORF1b
115	1901	S
115	72	ORF3a
115	68	E
115	514	M
115	52	ORF6
115	163	ORF7a
115	251	ORF7b
115	276	ORF8
115	316	N
115	137	ORF9b
116	1052	ORF1a
116	934	ORF1b
116	1862	S
116	70	ORF3a
116	65	E
116	510	M
116	52	ORF6
116	157	ORF7a
116	246	ORF7b
116	262	ORF8
116	300	N
116	122	ORF9b
117	1052	ORF1a
117	931	ORF1b
117	1843	S
117	70	ORF3a
117	65	E
117	508	M
117	52	ORF6
117	153	ORF7a
117	243	ORF7b
117	259	ORF8
117	288	N
117	117	ORF9b
118	1051	ORF1a
118	930	ORF1b
118	1828	S
118	70	ORF3a
118	65	E
118	507	M
118	51	ORF6
118	151	ORF7a
118	241	ORF7b
118	258	ORF8
118	288	N
118	117	ORF9b
119	1047	ORF1a
119	927	ORF1b
119	1808	S
119	70	ORF3a
119	65	E
119	506	M
119	51	ORF6
119	146	ORF7a
119	237	ORF7b
119	255	ORF8
119	284	N
119	117	ORF9b
120	1046	ORF1a
120	926	ORF1b
120	1790	S
120	70	ORF3a
120	65	E
120	502	M
120	51	ORF6
120	145	ORF7a
120	236	ORF7b
120	253	ORF8
120	278	N
120	116	ORF9b
121	1044	ORF1a
121	926	ORF1b
121	1766	S
121	69	ORF3a
121	65	E
121	500	M
121	51	ORF6
121	135	ORF7a
121	234	ORF7b
121	251	ORF8
121	275	N
121	116	ORF9b
122	1042	ORF1a
122	926	ORF1b
122	1747	S
122	69	ORF3a
122	65	E
122	498	M
122	51	ORF6
122	135	ORF7a
122	234	ORF7b
122	248	ORF8
122	273	N
122	116	ORF9b
123	1040	ORF1a
123	924	ORF1b
123	1729	S
123	69	ORF3a
123	65	E
123	496	M
123	50	ORF6
123	133	ORF7a
123	232	ORF7b
123	245	ORF8
123	273	N
123	116	ORF9b
124	1037	ORF1a
124	922	ORF1b
124	1707	S
124	69	ORF3a
124	65	E
124	490	M
124	50	ORF6
124	133	ORF7a
124	227	ORF7b
124	239	ORF8
124	271	N
124	115	ORF9b
125	1035	ORF1a
125	921	ORF1b
125	1683	S
125	69	ORF3a
125	65	E
125	484	M
125	50	ORF6
125	131	ORF7a
125	223	ORF7b
125	236	ORF8
125	267	N
125	113	ORF9b
126	1030	ORF1a
126	919	ORF1b
126	1657	S
126	67	ORF3a
126	62	E
126	480	M
126	50	ORF6
126	130	ORF7a
126	221	ORF7b
126	233	ORF8
126	257	N
126	103	ORF9b
127	1023	ORF1a
127	918	ORF1b
127	1638	S
127	63	ORF3a
127	60	E
127	480	M
127	50	ORF6
127	130	ORF7a
127	219	ORF7b
127	230	ORF8
127	255	N
127	102	ORF9b
128	1022	ORF1a
128	918	ORF1b
128	1618	S
128	63	ORF3a
128	60	E
128	477	M
128	50	ORF6
128	129	ORF7a
128	210	ORF7b
128	222	ORF8
128	255	N
128	102	ORF9b
129	1022	ORF1a
129	918	ORF1b
129	1602	S
129	63	ORF3a
129	60	E
129	477	M
129	50	ORF6
129	129	ORF7a
129	210	ORF7b
129	222	ORF8
129	254	N
129	101	ORF9b
130	1020	ORF1a
130	266	ORF1b
130	1588	S
130	63	ORF3a
130	59	E
130	475	M
130	50	ORF6
130	129	ORF7a
130	209	ORF7b
130	221	ORF8
130	254	N
130	101	ORF9b
131	1019	ORF1a
131	260	ORF1b
131	1578	S
131	63	ORF3a
131	59	E
131	474	M
131	50	ORF6
131	127	ORF7a
131	201	ORF7b
131	214	ORF8
131	250	N
131	101	ORF9b
132	1017	ORF1a
132	259	ORF1b
132	1568	S
132	62	ORF3a
132	59	E
132	472	M
132	50	ORF6
132	127	ORF7a
132	199	ORF7b
132	212	ORF8
132	250	N
132	101	ORF9b
133	1017	ORF1a
133	259	ORF1b
133	1560	S
133	62	ORF3a
133	59	E
133	470	M
133	50	ORF6
133	127	ORF7a
133	195	ORF7b
133	208	ORF8
133	247	N
133	101	ORF9b
134	1004	ORF1a
134	257	ORF1b
134	1547	S
134	62	ORF3a
134	59	E
134	470	M
134	50	ORF6
134	127	ORF7a
134	193	ORF7b
134	206	ORF8
134	246	N
134	101	ORF9b
135	987	ORF1a
135	257	ORF1b
135	1534	S
135	59	ORF3a
135	55	E
135	468	M
135	50	ORF6
135	127	ORF7a
135	193	ORF7b
135	204	ORF8
135	244	N
135	99	ORF9b
136	984	ORF1a
136	256	ORF1b
136	1524	S
136	57	ORF3a
136	52	E
136	462	M
136	50	ORF6
136	127	ORF7a
136	184	ORF7b
136	193	ORF8
136	238	N
136	93	ORF9b
137	981	ORF1a
137	255	ORF1b
137	1510	S
137	57	ORF3a
137	52	E
137	461	M
137	50	ORF6
137	126	ORF7a
137	162	ORF7b
137	171	ORF8
137	237	N
137	92	ORF9b
138	980	ORF1a
138	253	ORF1b
138	1499	S
138	57	ORF3a
138	52	E
138	458	M
138	50	ORF6
138	125	ORF7a
138	158	ORF7b
138	167	ORF8
138	236	N
138	92	ORF9b
139	980	ORF1a
139	253	ORF1b
139	1488	S
139	57	ORF3a
139	52	E
139	456	M
139	49	ORF6
139	124	ORF7a
139	158	ORF7b
139	167	ORF8
139	235	N
139	92	ORF9b
140	980	ORF1a
140	253	ORF1b
140	1470	S
140	57	ORF3a
140	52	E
140	456	M
140	49	ORF6
140	124	ORF7a
140	155	ORF7b
140	163	ORF8
140	235	N
140	91	ORF9b
141	979	ORF1a
141	252	ORF1b
141	1460	S
141	57	ORF3a
141	52	E
141	456	M
141	49	ORF6
141	124	ORF7a
141	155	ORF7b
141	163	ORF8
141	235	N
141	91	ORF9b
142	977	ORF1a
142	252	ORF1b
142	1456	S
142	57	ORF3a
142	50	E
142	454	M
142	49	ORF6
142	124	ORF7a
142	155	ORF7b
142	163	ORF8
142	235	N
142	91	ORF9b
143	975	ORF1a
143	252	ORF1b
143	1446	S
143	57	ORF3a
143	50	E
143	453	M
143	49	ORF6
143	123	ORF7a
143	153	ORF7b
143	161	ORF8
143	235	N
143	91	ORF9b
144	971	ORF1a
144	251	ORF1b
144	1428	S
144	57	ORF3a
144	50	E
144	453	M
144	49	ORF6
144	121	ORF7a
144	150	ORF7b
144	157	ORF8
144	231	N
144	88	ORF9b
145	965	ORF1a
145	251	ORF1b
145	1412	S
145	57	ORF3a
145	50	E
145	453	M
145	48	ORF6
145	120	ORF7a
145	148	ORF7b
145	155	ORF8
145	230	N
145	87	ORF9b
146	955	ORF1a
146	251	ORF1b
146	1404	S
146	56	ORF3a
146	45	E
146	447	M
146	48	ORF6
146	120	ORF7a
146	147	ORF7b
146	153	ORF8
146	226	N
146	82	ORF9b
147	952	ORF1a
147	251	ORF1b
147	1392	S
147	54	ORF3a
147	43	E
147	446	M
147	48	ORF6
147	120	ORF7a
147	145	ORF7b
147	151	ORF8
147	223	N
147	79	ORF9b
148	950	ORF1a
148	251	ORF1b
148	1382	S
148	54	ORF3a
148	43	E
148	445	M
148	47	ORF6
148	119	ORF7a
148	145	ORF7b
148	151	ORF8
148	222	N
148	79	ORF9b
149	939	ORF1a
149	251	ORF1b
149	1372	S
149	54	ORF3a
149	42	E
149	444	M
149	47	ORF6
149	119	ORF7a
149	145	ORF7b
149	151	ORF8
149	222	N
149	79	ORF9b
150	934	ORF1a
150	251	ORF1b
150	1361	S
150	54	ORF3a
150	42	E
150	444	M
150	47	ORF6
150	119	ORF7a
150	144	ORF7b
150	149	ORF8
150	220	N
150	77	ORF9b
151	931	ORF1a
151	251	ORF1b
151	1350	S
151	54	ORF3a
151	41	E
151	442	M
151	47	ORF6
151	119	ORF7a
151	144	ORF7b
151	149	ORF8
151	220	N
151	77	ORF9b
152	930	ORF1a
152	251	ORF1b
152	1339	S
152	54	ORF3a
152	41	E
152	441	M
152	46	ORF6
152	117	ORF7a
152	143	ORF7b
152	148	ORF8
152	219	N
152	77	ORF9b
153	929	ORF1a
153	251	ORF1b
153	1333	S
153	54	ORF3a
153	41	E
153	440	M
153	45	ORF6
153	115	ORF7a
153	141	ORF7b
153	146	ORF8
153	218	N
153	76	ORF9b
154	929	ORF1a
154	251	ORF1b
154	1312	S
154	54	ORF3a
154	41	E
154	438	M
154	45	ORF6
154	115	ORF7a
154	140	ORF7b
154	145	ORF8
154	217	N
154	75	ORF9b
155	926	ORF1a
155	251	ORF1b
155	1303	S
155	54	ORF3a
155	40	E
155	437	M
155	45	ORF6
155	115	ORF7a
155	140	ORF7b
155	145	ORF8
155	217	N
155	75	ORF9b
156	909	ORF1a
156	251	ORF1b
156	1296	S
156	54	ORF3a
156	40	E
156	435	M
156	45	ORF6
156	114	ORF7a
156	139	ORF7b
156	145	ORF8
156	215	N
156	73	ORF9b
157	908	ORF1a
157	251	ORF1b
157	1284	S
157	54	ORF3a
157	40	E
157	434	M
157	45	ORF6
157	110	ORF7a
157	135	ORF7b
157	145	ORF8
157	215	N
157	73	ORF9b
158	905	ORF1a
158	251	ORF1b
158	1275	S
158	54	ORF3a
158	40	E
158	434	M
158	44	ORF6
158	109	ORF7a
158	135	ORF7b
158	145	ORF8
158	215	N
158	73	ORF9b
159	905	ORF1a
159	250	ORF1b
159	1269	S
159	54	ORF3a
159	39	E
159	433	M
159	44	ORF6
159	109	ORF7a
159	135	ORF7b
159	145	ORF8
159	215	N
159	73	ORF9b
160	904	ORF1a
160	249	ORF1b
160	1215	S
160	54	ORF3a
160	38	E
160	432	M
160	41	ORF6
160	105	ORF7a
160	134	ORF7b
160	145	ORF8
160	215	N
160	73	ORF9b
161	901	ORF1a
161	249	ORF1b
161	1006	S
161	54	ORF3a
161	38	E
161	430	M
161	41	ORF6
161	105	ORF7a
161	134	ORF7b
161	144	ORF8
161	214	N
161	72	ORF9b
162	900	ORF1a
162	249	ORF1b
162	700	S
162	54	ORF3a
162	38	E
162	430	M
162	41	ORF6
162	104	ORF7a
162	132	ORF7b
162	142	ORF8
162	213	N
162	71	ORF9b
163	898	ORF1a
163	249	ORF1b
163	586	S
163	54	ORF3a
163	38	E
163	430	M
163	41	ORF6
163	104	ORF7a
163	132	ORF7b
163	142	ORF8
163	213	N
163	71	ORF9b
164	897	ORF1a
164	249	ORF1b
164	531	S
164	54	ORF3a
164	38	E
164	429	M
164	40	ORF6
164	103	ORF7a
164	132	ORF7b
164	142	ORF8
164	213	N
164	71	ORF9b
165	891	ORF1a
165	247	ORF1b
165	474	S
165	54	ORF3a
165	38	E
165	429	M
165	40	ORF6
165	102	ORF7a
165	131	ORF7b
165	139	ORF8
165	211	N
165	69	ORF9b
166	876	ORF1a
166	241	ORF1b
166	458	S
166	53	ORF3a
166	37	E
166	429	M
166	40	ORF6
166	100	ORF7a
166	129	ORF7b
166	135	ORF8
166	149	N
166	66	ORF9b
167	873	ORF1a
167	241	ORF1b
167	440	S
167	53	ORF3a
167	37	E
167	428	M
167	39	ORF6
[truncated: 989 more rows]
