# Supplementary material for: Positive selection underlies repeated knockout of ORF8 in SARS-CoV-2 evolution
Source: Nat Commun. 2024 Apr 13;15:3207. doi: 10.1038/s41467-024-47599-5 (PMC11016114; doi:10.1038/s41467-024-47599-5)
Supplement: Supplementary file 4 — Source Data [file 41467_2024_47599_MOESM4_ESM.zip › Source Data/Supplemental/S8_SourceData.tsv]

clade	mut_type	dnds	max_dnds	min_dnds	geomMean_clusterSize_ratio	min_ci	max_ci
19A	missense	1.2818226526380747	1.7848578070714125	0.9597212947024436	1.0722707780557874	0.55233372723872	2.886884884187949
19B	missense	1.5200532149868986	2.276847386084842	1.0889270107362286	0.9053170126545372	0.497051513166544	2.034389130592397
20A	missense	1.0860764164672856	1.183037390234954	1.004521516222274	1.1219612213979082	0.974829693359302	1.2967173204495663
20B	missense	1.2059149743692748	1.321323766341508	1.1022726091686712	0.952021464421442	0.8255559295240948	1.1085828500970938
20C	missense	1.3295812096901447	1.4984261082161283	1.18462347574502	0.9326112838297164	0.7656552125570335	1.149171271674125
20D	missense	1.5448816704041075	2.4423077240798268	1.0594965509866008	0.5807325132716039	0.3556653204705185	1.0508416747465112
20E (EU1)	missense	0.8034469309984732	0.9099191336089896	0.7111306391369655	0.9245634343358008	0.7402980312752557	1.163445317240602
20F	missense	0.5755757056748636	1.0530283180745947	0.340267594121899	0.670443659636505	0.2579286375097349	1.8867636099953
20G	missense	1.3250463880642374	1.47860174128967	1.198633607246829	0.7877646240099246	0.6722265289244919	0.9313432459497464
20H (Beta,V2)	missense	2.666760026292805	3.700866404383267	2.019417498395208	0.94038127247368	0.6223939230141228	1.5936171210992869
20I (Alpha,V1)	missense	1.6686227726398324	1.7626212043424985	1.582639301387575	1.0306817296415114	0.94863433178437	1.125701331171571
20J (Gamma,V3)	missense	1.2229742567387127	1.4475862494448395	1.045425982428296	0.9392072771910972	0.7120113541280622	1.2645023886566762
21A (Delta)	missense	1.338767407138913	2.0222930199387106	0.9493209837187636	1.2869974826472002	0.4811126514185723	20.0
21B (Kappa)	missense	0.9812309327513268	2.108888644125827	0.5403697948014368	1.3641723846564326	0.5436116187707154	4.750542644849285
21C (Epsilon)	missense	1.5965003357406258	1.893345542571593	1.3679678321640552	0.9259184580296276	0.7282180663030186	1.221414828280155
21D (Eta)	missense	1.074785101505888	1.8408051848160052	0.6954339322487576	0.9171276615180048	0.4440057703901943	2.725033129279548
21F (Iota)	missense	2.194058292465556	2.7677736636523806	1.7782187519126158	0.9604511682586244	0.6826554277289943	1.44462263688513
21G (Lambda)	missense	2.584705871637641	5.06721443329331	1.597070404007116	1.5590130823436488	0.5972727652495988	20.0
21H (Mu)	missense	5.452822474814498	9.618855261503354	3.622326812714174	1.4066976220843117	0.7594781479074304	4.350791846801079
21I (Delta)	missense	0.9529709573409813	1.037225269697835	0.8756191774815096	1.0549322794649845	0.9163116327143546	1.2196429457684386
21J (Delta)	missense	1.0414683481125666	1.0674378224390255	1.016844217295678	1.1423407175479974	1.0963305656314146	1.191293039139401
21K (Omicron)	missense	0.8882818858865242	0.9265858816561172	0.8525796085175988	0.9466615872466324	0.8765373686356144	1.0244844571527565
21L (Omicron)	missense	0.8543996173925257	0.898813028927137	0.8144338898415754	0.8855867675683057	0.8162178780142139	0.9658984380356664
22A (Omicron)	missense	1.011146509969355	1.1510512978338887	0.8950301719165147	0.936433994648574	0.7463106580635912	1.1852088920534165
22B (Omicron)	missense	1.278347855601139	1.3390317954739257	1.2211047959064016	1.0345404838240773	0.9594868820418638	1.1169337565444988
22C (Omicron)	missense	0.8723616948755221	0.9748998308974366	0.7878788106312149	0.8827724074672902	0.7254750527479766	1.0792292455165289
22D (Omicron)	missense	0.9370994732392915	1.085542017697993	0.8142110897057345	0.9746394086526764	0.773788109567228	1.247366084616069
22E (Omicron)	missense	1.3480355510412834	1.4714373526787827	1.2359068825994164	0.9830919704228324	0.8496078289099711	1.1491093476635377
22F (Omicron)	missense	1.2415686369060714	1.34743279269672	1.1457808482276286	0.8598425548909754	0.752280046498572	0.9889369606042644
19A	nonsense	1.89954484207924	2.9444455024280742	1.1732032291959518	1.829511946110436	0.7776449039248463	5.123262280245136
19B	nonsense	1.4366305528330383	2.523114590997092	0.7449195459134274	0.6538127200559875	0.2328540296645015	1.6103646916910976
20A	nonsense	1.2358449272843834	1.4044887012797893	1.078101670225664	1.3698265805388912	1.092137550131617	1.694856818477783
20B	nonsense	1.5858401426052573	1.8101153589402457	1.3879091934688446	1.0531993106657238	0.8279684375003746	1.3216709301503753
20C	nonsense	1.0505275647497052	1.2886448993033508	0.8518482444683079	1.1157451518721624	0.8292597498200782	1.4806561710052617
20D	nonsense	1.6375386569648618	2.957768785244491	0.8086297702349704	0.5998089559117985	0.176118808568932	1.3315632586430954
20E (EU1)	nonsense	0.8748711699944784	1.0737976749719014	0.7018014424814272	1.1006762819763567	0.7742167057344281	1.5187393924262231
20F	nonsense	0.0	0.0	0.0
20G	nonsense	0.8230695875605949	0.9976601061340544	0.6691997019606887	0.732397372062594	0.4919626808149236	1.0256630617794782
20H (Beta,V2)	nonsense	1.3112104252047572	2.172682008914163	0.7519863049985435	0.6788404845791745	0.2624982967243792	1.4217346220329483
20I (Alpha,V1)	nonsense	2.504768924880622	2.691037373892897	2.3336374549947543	1.2676219913558082	1.130464005759188	1.4249577045001556
20J (Gamma,V3)	nonsense	1.8127696396563453	2.277272468529992	1.4191255600022965	0.9054364132229386	0.4733667662522004	1.5132854194343333
21A (Delta)	nonsense	1.7776489163843152	3.103831441305947	0.9716341903218616	1.8923816592759048	0.4134289136496351	20.0
21B (Kappa)	nonsense	0.4297612764885157	1.396724148587676	0.0	0.595953534421361	0.0	20.0
21C (Epsilon)	nonsense	1.340855182644169	1.73387769188213	1.0119123933645409	0.7763007330256634	0.4621363148337176	1.1915108158272936
21D (Eta)	nonsense	1.396724148587676	2.793448297175352	0.5985960636804326	0.8544882889051384	0.1718299437195865	2.886753800553339
21F (Iota)	nonsense	1.9204957043080548	2.625874654681702	1.3841410481499492	1.3791142381890498	0.8263995194545325	2.2456246445895043
21G (Lambda)	nonsense	1.0744031912212892	2.793448297175352	0.232787358097946	0.7293443597690503	0.0	20.0
21H (Mu)	nonsense	2.352377513410823	4.65574716195892	1.142774303389917	2.2017806635083272	0.78552117163858	7.30677142663718
21I (Delta)	nonsense	1.0829395453433217	1.2393555099861766	0.9399506852869574	1.071508967700995	0.8447853931723466	1.3420424602993144
21J (Delta)	nonsense	1.0253255145852551	1.0689216292118786	0.9830449390456624	1.1347374083318933	1.0576707816029598	1.2133561943433178
21K (Omicron)	nonsense	0.6566235730255252	0.7107495709549089	0.603658929076407	0.969835860976874	0.828296115401771	1.1262381964541373
21L (Omicron)	nonsense	0.916952535216304	0.9956981312380824	0.84260571796708	1.1428779757997336	0.9929454371349716	1.3108499804458746
22A (Omicron)	nonsense	0.8880406623736459	1.100202386791152	0.7023988492897563	0.9755517536145472	0.6558819026627151	1.375420085111067
22B (Omicron)	nonsense	0.9980160954671976	1.0789308639734367	0.9187859479225822	1.0677864273174775	0.935552682739872	1.2105401728444256
22C (Omicron)	nonsense	0.8459462163559346	1.0122164677970125	0.6953368463760456	1.582519128875653	1.0864063087871332	2.207431558091654
22D (Omicron)	nonsense	0.7151227640768901	0.931149432391784	0.5316242067881689	0.8442557952269771	0.5015817136634008	1.294123891674182
22E (Omicron)	nonsense	0.9254104528392924	1.0714048230241406	0.7872426852153284	0.9485815505605816	0.717515687407075	1.219391473781799
22F (Omicron)	nonsense	0.9249084844535012	1.063292380288625	0.7961820858534311	1.0247873917418822	0.7688674732513066	1.338054518870783
