# Supplementary material for: Positive selection underlies repeated knockout of ORF8 in SARS-CoV-2 evolution
Source: Nat Commun. 2024 Apr 13;15:3207. doi: 10.1038/s41467-024-47599-5 (PMC11016114; doi:10.1038/s41467-024-47599-5)
Supplement: Supplementary file 4 — Source Data [file 41467_2024_47599_MOESM4_ESM.zip › Source Data/Supplemental/S7_SourceData.tsv]

Gene	mutType	obermeyer	Fold_change	2.5 %	97.5 %
ORF8	nonsense	no	0.636626197179878	0.56439735417998	0.720684116661474
ORF8	missense	no	0.77343449610594	0.735634115339139	0.812887541877043
ORF8	missense	yes	5.55199091894987	5.20703202837013	5.92089981001936
ORF8	nonsense	yes	9.56494580695584	8.69670104936263	10.5397176397496
Spike	missense	no	1.27336510622312	0.693317123414425	2.31819399979933
Spike	missense	yes	23.9964776315722	9.86600940199545	70.0605542454357
Spike	nonsense	no	0.0196872127176742	0.0001513502216576	71.0
ORF1a	nonsense	no	0.0049489124707413	4.15836183029268e-05	71.0
ORF1a	missense	yes	4.25963314671134	2.08325546210573	10.1083671841777
ORF1a	missense	no	0.429247321952986	0.289032127086048	0.635016071454596
