# Supplementary material for: Positive selection underlies repeated knockout of ORF8 in SARS-CoV-2 evolution
Source: Nat Commun. 2024 Apr 13;15:3207. doi: 10.1038/s41467-024-47599-5 (PMC11016114; doi:10.1038/s41467-024-47599-5)
Supplement: Supplementary file 4 — Source Data [file 41467_2024_47599_MOESM4_ESM.zip › Source Data/Supplemental/S5_SourceData.tsv]

gene	dN_dS	dN_dS_min	dN_dS_max	dStop_dS	dStop_dS_min	dStop_dS_max
E	0.8679265177132071	0.850329303879824	0.8864319289704514	0.0190659154558716	0.0095665105812225	0.0295593102708693
M	0.4090363061622179	0.4046826758449843	0.4133560313362697	0.0153731191924633	0.0124291419289912	0.0184551864007292
N	0.7939648959708926	0.7887830304913552	0.7991234937345572	0.0099360217712402	0.0088258526167606	0.0110816022878422
ORF1a	0.6261373462790248	0.6245436734130918	0.6277502885638334	0.0068616514535343	0.0063937364781717	0.0073544406051178
ORF1b	0.5280699146083766	0.5260897330854157	0.530087470601853	0.0062813883016833	0.0056890156431975	0.0068988290607377
ORF3a	1.2554390574371208	1.2451005133800894	1.2660286752873184	0.1776153332942776	0.1691044037722485	0.1862018212288887
ORF6	0.6347945086084696	0.6235525514243278	0.6463927360090269	0.5209816453249029	0.4961754633055601	0.5469572959146536
ORF7a	1.4707043931104078	1.452994438818426	1.4886591361069528	2.014996637846302	1.9667278332058136	2.062902753585534
ORF7b	1.4122243900423783	1.377470601879647	1.4480286999290493	1.905329787431121	1.805294419837642	2.006732958592968
ORF8	1.683198760402482	1.6595116085290358	1.707171137592128	2.442512340907343	2.384015514194692	2.501049635280791
Spike	0.8412877745298524	0.8373411016629765	0.8453438918249522	0.0097167303473104	0.0086923327573775	0.0107390565644658
