# Supplementary material for: Positive selection underlies repeated knockout of ORF8 in SARS-CoV-2 evolution
Source: Nat Commun. 2024 Apr 13;15:3207. doi: 10.1038/s41467-024-47599-5 (PMC11016114; doi:10.1038/s41467-024-47599-5)
Supplement: Supplementary file 4 — Source Data [file 41467_2024_47599_MOESM4_ESM.zip › Source Data/Supplemental/S2_SourceData.tsv]

clusterID	ORF8_koType	deletionSize	protein_size	clusterSize
4	earlyStop	NA	17	5
5	earlyStop	NA	26	896
6	earlyStop	NA	17	29
8	earlyStop	NA	109	2
10	earlyStop	NA	63	6
13	earlyStop	NA	18	4
18	earlyStop	NA	18	12
27	earlyStop	NA	105	2
28	earlyStop	NA	105	33
29	earlyStop	NA	105	3
32	earlyStop	NA	17	2
39	earlyStop	NA	44	4
40	earlyStop	NA	26	2
45	earlyStop	NA	17	4
50	earlyStop	NA	17	4
53	earlyStop	NA	7	8
64	earlyStop	NA	18	3
65	earlyStop	NA	26	15
66	earlyStop	NA	17	2
72	earlyStop	NA	18	2
73	earlyStop	NA	18	5
77	earlyStop	NA	26	3
78	earlyStop	NA	17	8
80	earlyStop	NA	26	4
83	earlyStop	NA	17	12
84	earlyStop	NA	7	657
107	bigDeletion	382	NA	2
108	bigDeletion	319	NA	13
110	bigDeletion	214	NA	2
114	bigDeletion	376	NA	14
133	bigDeletion	37	NA	2
144	bigDeletion	35	NA	3
156	bigDeletion	37	NA	3
163	bigDeletion	136	NA	2
176	bigDeletion	279	NA	2
189	bigDeletion	62	NA	2
199	bigDeletion	38	NA	5
212	bigDeletion	32	NA	3
213	bigDeletion	176	NA	2
215	bigDeletion	38	NA	2
218	bigDeletion	57	NA	3
240	bigDeletion	70	NA	2
248	bigDeletion	184	NA	2
254	bigDeletion	43	NA	4
283	bigDeletion	47	NA	2
298	bigDeletion	140	NA	3
303	bigDeletion	75	NA	2
305	bigDeletion	63	NA	2
307	bigDeletion	105	NA	3
330	bigDeletion	144	NA	3
345	bigDeletion	40	NA	2
346	bigDeletion	318	NA	2
354	bigDeletion	40	NA	2
