# Supplementary material for: Positive selection underlies repeated knockout of ORF8 in SARS-CoV-2 evolution
Source: Nat Commun. 2024 Apr 13;15:3207. doi: 10.1038/s41467-024-47599-5 (PMC11016114; doi:10.1038/s41467-024-47599-5)
Supplement: Supplementary file 4 — Source Data [file 41467_2024_47599_MOESM4_ESM.zip › Source Data/Supplemental/S4_SourceData.tsv]

gene	dS	dS_min	dS_max	dN	dN_min	dN_max	dStop	dStop_min	dStop_max
E	1021.6757421394692	1005.0939750570872	1038.046724047075	765.2848730573077	755.327456968485	775.1784595558174	11.74070649701346	5.87035324850673	18.34485390158353
M	2023.899684404441	2010.088611841568	2038.137644664712	632.0170868125888	626.9340612546944	637.0203572671968	15.35772530148677	12.432444291679769	18.404893020035733
N	2171.2113656046504	2160.036796963898	2181.9871725249363	1179.2582326052354	1174.412017344158	1184.1045690186652	12.101342829133635	10.7652324221315	13.475627819192976
ORF1a	1788.4906818777868	1785.1129242164322	1791.9663500671406	676.1134514734371	674.9767896457853	677.26027637712	4.960325289113611	4.622121292128593	5.3154394859478815
ORF1b	1527.501809933798	1523.4018556363185	1531.5785876348832	495.2730791918367	494.0092416860976	496.5754334111572	4.403746893277714	3.992870986967113	4.835693358886293
ORF3a	1802.168783009332	1789.6199713451	1815.0453468554567	1617.114506433756	1610.0124283280957	1624.1338826276365	156.776584057944	149.4218630718528	164.3175005120375
ORF6	2853.874757952579	2814.033324003679	2892.7201560527565	1308.167975021884	1292.2991943902225	1323.9899450912103	530.1183401899538	505.35038600233634	555.8306668698258
ORF7a	1863.9301149744847	1844.054076508832	1883.6418886594304	2115.1698191556284	2101.7501936863114	2128.2044750668574	1631.956901911652	1597.0185980723832	1666.1485403866136
ORF7b	1087.7632162125983	1063.7177872486443	1110.8988181346729	1557.681370843445	1537.210384449315	1578.4335712998152	967.8466281846212	921.4827178524235	1014.7900873959708
ORF8	1514.0040155971035	1495.1018818686168	1533.2222385183748	1677.0706266882942	1665.3870694033126	1688.872194736644	1644.6363451740788	1611.4319267480766	1678.366135996397
Spike	1647.830158961985	1641.7423297514702	1653.9057705821022	854.8480189308788	852.2702883544819	857.4382089998576	7.068302917803148	6.317175359780471	7.819430475825826
