# Supplementary material for: Positive selection underlies repeated knockout of ORF8 in SARS-CoV-2 evolution
Source: Nat Commun. 2024 Apr 13;15:3207. doi: 10.1038/s41467-024-47599-5 (PMC11016114; doi:10.1038/s41467-024-47599-5)
Supplement: Supplementary file 4 — Source Data [file 41467_2024_47599_MOESM4_ESM.zip › Source Data/Fig5/5B_SourceData.tsv]

Variable	OR	minCI	maxCI	regression
ORF8_koYes	0.735137836643931	0.551290800511642	0.973601569988546	death
age_group	4.76288800188979	4.43251495886541	5.12379295047065	death
sex_at_birthMale	1.76692051718657	1.52957066565058	2.04374873581669	death
vaccinatedyes	0.673067529286963	0.57424195351538	0.78780281659778	death
VOCYes	1.20270091421701	0.811559209225217	1.80880285584702	death
ORF8_koYes	0.819189116677093	0.682446657694995	0.981670111061773	hospitalization
age_group	3.24758937983088	3.08664482752017	3.41889691467077	hospitalization
sex_at_birthMale	1.39479482511065	1.26313951658037	1.54068913782644	hospitalization
vaccinatedyes	0.371703410642597	0.328873024336299	0.419480614718021	hospitalization
VOCYes	1.64461699039715	1.25056029588023	2.17981089368573	hospitalization
