# Supplementary material for: Positive selection underlies repeated knockout of ORF8 in SARS-CoV-2 evolution
Source: Nat Commun. 2024 Apr 13;15:3207. doi: 10.1038/s41467-024-47599-5 (PMC11016114; doi:10.1038/s41467-024-47599-5)
Supplement: Supplementary file 4 — Source Data [file 41467_2024_47599_MOESM4_ESM.zip › Source Data/Fig5/5A_SourceData.tsv]

ORF8_ko	Proportion	outcome
No	0.0831297976273552	hosp
Yes	0.06665506439262095	hosp
No	0.01823208847571726	died
Yes	0.012786202795123401	died
