# Supplementary material for: Positive selection underlies repeated knockout of ORF8 in SARS-CoV-2 evolution
Source: Nat Commun. 2024 Apr 13;15:3207. doi: 10.1038/s41467-024-47599-5 (PMC11016114; doi:10.1038/s41467-024-47599-5)
Supplement: Supplementary file 4 — Source Data [file 41467_2024_47599_MOESM4_ESM.zip › Source Data/Fig2/2B_SourceData.tsv]

cluster	clustSize	gene
1	2	ORF1a
2	1	ORF1a
3	1	ORF1a
4	1	ORF1a
5	1	ORF1a
6	1	ORF1a
7	1	ORF1a
8	1	ORF1a
9	1	ORF1a
10	1	ORF1a
11	1	ORF1a
12	1	ORF1a
13	1	ORF1a
14	1	ORF1a
15	1	ORF1a
16	1	ORF1a
17	1	ORF1a
18	1	ORF1a
19	1	ORF1a
20	1	ORF1a
21	1	ORF1a
22	1	ORF1a
23	1	ORF1a
24	4	ORF1a
25	1	ORF1a
26	1	ORF1a
27	1	ORF1a
28	1	ORF1a
29	1	ORF1a
30	1	ORF1a
31	1	ORF1a
32	1	ORF1a
33	1	ORF1a
34	1	ORF1a
35	1	ORF1a
36	1	ORF1a
37	1	ORF1a
38	1	ORF1a
39	2	ORF1a
40	2	ORF1a
41	1	ORF1a
42	1	ORF1a
43	1	ORF1a
44	1	ORF1a
45	1	ORF1a
46	1	ORF1a
47	1	ORF1a
48	1	ORF1a
49	1	ORF1a
50	1	ORF1a
51	1	ORF1a
52	1	ORF1a
53	2	ORF1a
54	1	ORF1a
55	1	ORF1a
56	1	ORF1a
57	1	ORF1a
58	1	ORF1a
59	1	ORF1a
60	1	ORF1a
61	2	ORF1a
62	2	ORF1a
63	1	ORF1a
64	1	ORF1a
65	1	ORF1a
66	1	ORF1a
67	1	ORF1a
68	1	ORF1a
69	1	ORF1a
70	1	ORF1a
71	1	ORF1a
72	1	ORF1a
73	1	ORF1a
74	1	ORF1a
75	1	ORF1a
76	1	ORF1a
77	1	ORF1a
78	1	ORF1a
79	1	ORF1a
80	1	ORF1a
81	1	ORF1a
82	4	ORF1a
83	1	ORF1a
84	1	ORF1a
85	1	ORF1a
86	1	ORF1a
87	2	ORF1a
88	2	ORF1a
89	1	ORF1a
90	1	ORF1a
91	1	ORF1a
92	1	ORF1a
93	1	ORF1a
94	1	ORF1a
95	1	ORF1a
96	1	ORF1a
97	1	ORF1a
98	1	ORF1a
99	1	ORF1a
100	1	ORF1a
101	1	ORF1a
102	1	ORF1a
103	1	ORF1a
104	1	ORF1a
105	1	ORF1a
106	1	ORF1a
107	1	ORF1a
108	1	ORF1a
109	1	ORF1a
110	2	ORF1a
111	1	ORF1a
112	1	ORF1a
113	1	ORF1a
114	1	ORF1a
115	1	ORF1a
116	1	ORF1a
117	1	ORF1a
118	1	ORF1a
119	1	ORF1a
120	1	ORF1a
121	1	ORF1a
122	1	ORF1a
123	1	ORF1a
124	1	ORF1a
125	1	ORF1a
126	1	ORF1a
127	1	ORF1a
128	1	ORF1a
129	1	ORF1a
130	1	ORF1a
131	1	ORF1a
132	1	ORF1a
133	1	ORF1a
134	1	ORF1a
135	1	ORF1a
136	1	ORF1a
137	1	ORF1a
138	1	ORF1a
139	1	ORF1a
140	1	ORF1a
141	1	ORF1a
142	2	ORF1a
143	1	ORF1a
144	1	ORF1a
145	1	ORF1a
146	1	ORF1a
147	1	ORF1a
148	1	ORF1a
149	1	ORF1a
150	1	ORF1a
151	2	ORF1a
152	1	ORF1a
153	1	ORF1a
154	1	ORF1a
155	1	ORF1a
156	1	ORF1a
157	1	ORF1a
158	1	ORF1a
159	1	ORF1a
160	1	ORF1a
161	1	ORF1a
162	1	ORF1a
163	1	ORF1a
164	1	ORF1a
165	2	ORF1a
166	1	ORF1a
167	1	ORF1a
168	2	ORF1a
169	1	ORF1a
170	2	ORF1a
171	1	ORF1a
172	1	ORF1a
173	2	ORF1a
174	3	ORF1a
175	1	ORF1a
176	1	ORF1a
177	1	ORF1a
178	1	ORF1a
179	2	ORF1a
180	1	ORF1a
181	1	ORF1a
182	1	ORF1a
183	1	ORF1a
184	1	ORF1a
185	1	ORF1a
186	1	ORF1a
187	1	ORF1a
188	1	ORF1a
189	3	ORF1a
190	1	ORF1a
191	1	ORF1a
192	1	ORF1a
193	1	ORF1a
194	1	ORF1a
195	1	ORF1a
196	1	ORF1a
197	1	ORF1a
198	1	ORF1a
199	1	ORF1a
200	1	ORF1a
201	1	ORF1a
202	1	ORF1a
203	1	ORF1a
204	1	ORF1a
205	2	ORF1a
206	2	ORF1a
207	1	ORF1a
208	1	ORF1a
209	1	ORF1a
210	1	ORF1a
211	1	ORF1a
212	1	ORF1a
213	1	ORF1a
214	1	ORF1a
215	1	ORF1a
216	1	ORF1a
217	1	ORF1a
218	1	ORF1a
219	1	ORF1a
220	1	ORF1a
221	1	ORF1a
222	1	ORF1a
223	1	ORF1a
224	1	ORF1a
225	1	ORF1a
226	1	ORF1a
227	1	ORF1a
228	1	ORF1a
229	4	ORF1a
230	1	ORF1a
231	1	ORF1a
232	1	ORF1a
233	1	ORF1a
234	2	ORF1a
235	1	ORF1a
236	1	ORF1a
237	1	ORF1a
238	2	ORF1a
239	1	ORF1a
240	1	ORF1a
241	1	ORF1a
242	1	ORF1a
243	1	ORF1a
244	1	ORF1a
245	1	ORF1a
246	1	ORF1a
247	1	ORF1a
248	1	ORF1a
249	1	ORF1a
250	1	ORF1a
251	1	ORF1a
252	1	ORF1a
253	1	ORF1a
254	1	ORF1a
255	1	ORF1a
256	1	ORF1a
257	1	ORF1a
258	1	ORF1a
259	1	ORF1a
260	1	ORF1a
261	1	ORF1a
262	1	ORF1a
263	2	ORF1a
264	1	ORF1a
265	1	ORF1a
266	1	ORF1a
267	1	ORF1a
268	1	ORF1a
269	1	ORF1a
270	1	ORF1a
271	1	ORF1a
272	1	ORF1a
273	1	ORF1a
274	1	ORF1a
275	1	ORF1a
276	1	ORF1a
277	1	ORF1a
278	1	ORF1a
279	1	ORF1a
280	1	ORF1a
281	1	ORF1a
282	1	ORF1a
283	1	ORF1a
284	1	ORF1a
285	1	ORF1a
286	1	ORF1a
287	1	ORF1a
288	1	ORF1a
289	1	ORF1a
290	1	ORF1a
291	1	ORF1a
292	1	ORF1a
293	1	ORF1a
294	1	ORF1a
295	1	ORF1a
296	1	ORF1a
297	1	ORF1a
298	1	ORF1a
299	1	ORF1a
300	1	ORF1a
301	1	ORF1a
302	1	ORF1a
303	1	ORF1a
304	1	ORF1a
305	1	ORF1a
306	1	ORF1a
307	1	ORF1a
308	1	ORF1a
309	1	ORF1a
310	1	ORF1a
311	1	ORF1a
312	1	ORF1a
313	1	ORF1a
314	1	ORF1a
315	1	ORF1a
316	1	ORF1a
317	1	ORF1a
318	1	ORF1a
319	1	ORF1a
320	2	ORF1a
321	1	ORF1a
322	1	ORF1a
323	1	ORF1a
324	1	ORF1a
325	1	ORF1a
326	1	ORF1a
327	1	ORF1a
328	2	ORF1a
329	1	ORF1a
330	2	ORF1a
331	1	ORF1a
332	1	ORF1a
333	1	ORF1a
334	1	ORF1a
335	2	ORF1a
336	1	ORF1a
337	1	ORF1a
338	1	ORF1a
339	1	ORF1a
340	1	ORF1a
341	1	ORF1a
342	1	ORF1a
343	1	ORF1a
344	1	ORF1a
345	1	ORF1a
346	1	ORF1a
347	1	ORF1a
348	1	ORF1a
349	1	ORF1a
350	1	ORF1a
351	1	ORF1a
352	1	ORF1a
353	1	ORF1a
354	1	ORF1a
355	1	ORF1a
356	1	ORF1a
357	1	ORF1a
358	1	ORF1a
359	1	ORF1a
360	1	ORF1a
361	1	ORF1a
362	1	ORF1a
363	2	ORF1a
364	1	ORF1a
365	1	ORF1a
366	1	ORF1a
367	1	ORF1a
368	1	ORF1a
369	1	ORF1a
370	1	ORF1a
371	2	ORF1a
372	1	ORF1a
373	1	ORF1a
374	1	ORF1a
375	1	ORF1a
376	1	ORF1a
377	1	ORF1a
378	2	ORF1a
379	1	ORF1a
380	1	ORF1a
381	2	ORF1a
382	1	ORF1a
383	1	ORF1a
384	1	ORF1a
385	1	ORF1a
386	1	ORF1a
387	1	ORF1a
388	1	ORF1a
389	1	ORF1a
390	1	ORF1a
391	1	ORF1a
392	1	ORF1a
393	1	ORF1a
394	1	ORF1a
395	1	ORF1a
396	1	ORF1a
397	3	ORF1a
398	1	ORF1a
399	1	ORF1a
400	1	ORF1a
401	2	ORF1a
402	1	ORF1a
403	2	ORF1a
404	1	ORF1a
405	1	ORF1a
406	2	ORF1a
407	1	ORF1a
408	2	ORF1a
409	1	ORF1a
410	1	ORF1a
411	1	ORF1a
412	1	ORF1a
413	1	ORF1a
414	1	ORF1a
415	1	ORF1a
416	1	ORF1a
417	4	ORF1a
418	1	ORF1a
419	1	ORF1a
420	1	ORF1a
421	1	ORF1a
422	1	ORF1a
423	1	ORF1a
424	1	ORF1a
425	1	ORF1a
426	1	ORF1a
427	1	ORF1a
428	1	ORF1a
429	1	ORF1a
430	1	ORF1a
431	1	ORF1a
432	1	ORF1a
433	2	ORF1a
434	1	ORF1a
435	2	ORF1a
436	1	ORF1a
437	1	ORF1a
438	1	ORF1a
439	2	ORF1a
440	1	ORF1a
441	1	ORF1a
442	1	ORF1a
443	2	ORF1a
444	1	ORF1a
445	1	ORF1a
446	1	ORF1a
447	2	ORF1a
448	1	ORF1a
449	1	ORF1a
450	1	ORF1a
451	1	ORF1a
452	1	ORF1a
453	1	ORF1a
454	1	ORF1a
455	1	ORF1a
456	1	ORF1a
457	1	ORF1a
458	1	ORF1a
459	1	ORF1a
460	1	ORF1a
461	1	ORF1a
462	1	ORF1a
463	1	ORF1a
464	1	ORF1a
465	1	ORF1a
466	1	ORF1a
467	1	ORF1a
468	2	ORF1a
469	1	ORF1a
470	2	ORF1a
471	1	ORF1a
472	1	ORF1a
473	1	ORF1a
474	1	ORF1a
475	1	ORF1a
476	1	ORF1a
477	1	ORF1a
478	1	ORF1a
479	1	ORF1a
480	1	ORF1a
481	1	ORF1a
482	1	ORF1a
483	1	ORF1a
484	1	ORF1a
485	1	ORF1a
486	1	ORF1a
487	1	ORF1a
488	1	ORF1a
489	1	ORF1a
490	1	ORF1a
491	1	ORF1a
492	1	ORF1a
493	1	ORF1a
494	1	ORF1a
495	1	ORF1a
496	1	ORF1a
497	1	ORF1a
498	1	ORF1a
499	3	ORF1a
500	1	ORF1a
501	1	ORF1a
502	1	ORF1a
503	1	ORF1a
504	1	ORF1a
505	1	ORF1a
506	2	ORF1a
507	1	ORF1a
508	1	ORF1a
509	1	ORF1a
510	1	ORF1a
511	1	ORF1a
512	2	ORF1a
513	1	ORF1a
514	1	ORF1a
515	1	ORF1a
516	1	ORF1a
517	1	ORF1a
518	1	ORF1a
519	1	ORF1a
520	1	ORF1a
521	1	ORF1a
522	1	ORF1a
523	1	ORF1a
524	1	ORF1a
525	1	ORF1a
526	1	ORF1a
527	1	ORF1a
528	1	ORF1a
529	1	ORF1a
530	1	ORF1a
531	1	ORF1a
532	1	ORF1a
533	1	ORF1a
534	1	ORF1a
535	1	ORF1a
536	1	ORF1a
537	1	ORF1a
538	1	ORF1a
539	1	ORF1a
540	1	ORF1a
541	1	ORF1a
542	1	ORF1a
543	1	ORF1a
544	1	ORF1a
545	1	ORF1a
546	1	ORF1a
547	1	ORF1a
548	1	ORF1a
549	1	ORF1a
550	1	ORF1a
551	1	ORF1a
552	2	ORF1a
553	1	ORF1a
554	1	ORF1a
555	1	ORF1a
556	2	ORF1a
557	1	ORF1a
558	1	ORF1a
559	1	ORF1a
560	1	ORF1a
561	2	ORF1a
562	1	ORF1a
563	1	ORF1a
564	1	ORF1a
565	1	ORF1a
566	1	ORF1a
567	1	ORF1a
568	1	ORF1a
569	1	ORF1a
570	1	ORF1a
571	1	ORF1a
572	1	ORF1a
573	1	ORF1a
574	1	ORF1a
575	1	ORF1a
576	1	ORF1a
577	1	ORF1a
578	1	ORF1a
579	2	ORF1a
580	1	ORF1a
581	2	ORF1a
582	1	ORF1a
583	1	ORF1a
584	1	ORF1a
585	1	ORF1a
586	1	ORF1a
587	1	ORF1a
588	1	ORF1a
589	1	ORF1a
590	1	ORF1a
591	1	ORF1a
592	1	ORF1a
593	1	ORF1a
594	1	ORF1a
595	1	ORF1a
596	1	ORF1a
597	2	ORF1a
598	1	ORF1a
599	1	ORF1a
600	2	ORF1a
601	1	ORF1a
602	1	ORF1a
603	1	ORF1a
604	1	ORF1a
605	1	ORF1a
606	1	ORF1a
607	1	ORF1a
608	1	ORF1a
609	1	ORF1a
610	1	ORF1a
611	1	ORF1a
612	1	ORF1a
613	1	ORF1a
614	1	ORF1a
615	1	ORF1a
616	1	ORF1a
617	2	ORF1a
618	1	ORF1a
619	1	ORF1a
620	1	ORF1a
621	1	ORF1a
622	1	ORF1a
623	1	ORF1a
624	1	ORF1a
625	1	ORF1a
626	1	ORF1a
627	1	ORF1a
628	1	ORF1a
629	1	ORF1a
630	1	ORF1a
631	1	ORF1a
632	1	ORF1a
633	1	ORF1a
634	2	ORF1a
635	2	ORF1a
636	1	ORF1a
637	1	ORF1a
638	1	ORF1a
639	1	ORF1a
640	1	ORF1a
641	1	ORF1a
642	1	ORF1a
643	1	ORF1a
644	1	ORF1a
645	1	ORF1a
646	1	ORF1a
647	1	ORF1a
648	1	ORF1a
649	1	ORF1a
650	1	ORF1a
651	1	ORF1a
652	1	ORF1a
653	1	ORF1a
654	1	ORF1a
655	2	ORF1a
656	2	ORF1a
657	1	ORF1a
658	1	ORF1a
659	1	ORF1a
660	1	ORF1a
661	1	ORF1a
662	1	ORF1a
663	1	ORF1a
664	1	ORF1a
665	1	ORF1a
666	1	ORF1a
667	1	ORF1a
668	1	ORF1a
669	1	ORF1a
670	1	ORF1a
671	2	ORF1a
672	1	ORF1a
673	1	ORF1a
674	1	ORF1a
675	1	ORF1a
676	1	ORF1a
677	1	ORF1a
678	1	ORF1a
679	1	ORF1a
680	1	ORF1a
681	1	ORF1a
682	1	ORF1a
683	1	ORF1a
684	1	ORF1a
685	3	ORF1a
686	1	ORF1a
687	1	ORF1a
688	1	ORF1a
689	1	ORF1a
690	1	ORF1a
691	1	ORF1a
692	1	ORF1a
693	1	ORF1a
694	1	ORF1a
695	1	ORF1a
696	1	ORF1a
697	2	ORF1a
698	1	ORF1a
699	1	ORF1a
700	1	ORF1a
701	1	ORF1a
702	1	ORF1a
703	3	ORF1a
704	1	ORF1a
705	1	ORF1a
706	2	ORF1a
707	2	ORF1a
708	1	ORF1a
709	1	ORF1a
710	1	ORF1a
711	1	ORF1a
712	1	ORF1a
713	1	ORF1a
714	1	ORF1a
715	1	ORF1a
716	1	ORF1a
717	1	ORF1a
718	3	ORF1a
719	1	ORF1a
720	1	ORF1a
721	1	ORF1a
722	1	ORF1a
723	2	ORF1a
724	1	ORF1a
725	2	ORF1a
726	1	ORF1a
727	1	ORF1a
728	1	ORF1a
729	1	ORF1a
730	1	ORF1a
731	1	ORF1a
732	1	ORF1a
733	2	ORF1a
734	1	ORF1a
735	2	ORF1a
736	1	ORF1a
737	2	ORF1a
738	1	ORF1a
739	1	ORF1a
740	1	ORF1a
741	1	ORF1a
742	1	ORF1a
743	1	ORF1a
744	1	ORF1a
745	1	ORF1a
746	1	ORF1a
747	1	ORF1a
748	1	ORF1a
749	1	ORF1a
750	1	ORF1a
751	1	ORF1a
752	1	ORF1a
753	2	ORF1a
754	1	ORF1a
755	1	ORF1a
756	1	ORF1a
757	1	ORF1a
758	1	ORF1a
759	1	ORF1a
760	1	ORF1a
761	1	ORF1a
762	1	ORF1a
763	1	ORF1a
764	1	ORF1a
765	1	ORF1a
766	1	ORF1a
767	1	ORF1a
768	1	ORF1a
769	1	ORF1a
770	1	ORF1a
771	1	ORF1a
772	1	ORF1a
773	1	ORF1a
774	1	ORF1a
775	1	ORF1a
776	1	ORF1a
777	1	ORF1a
778	1	ORF1a
779	2	ORF1a
780	1	ORF1a
781	1	ORF1a
782	1	ORF1a
783	1	ORF1a
784	1	ORF1a
785	1	ORF1a
786	1	ORF1a
787	1	ORF1a
788	3	ORF1a
789	1	ORF1a
790	3	ORF1a
791	1	ORF1a
792	1	ORF1a
793	1	ORF1a
794	1	ORF1a
795	1	ORF1a
796	1	ORF1a
797	1	ORF1a
798	2	ORF1a
799	1	ORF1a
800	1	ORF1a
801	1	ORF1a
802	1	ORF1a
803	2	ORF1a
804	1	ORF1a
805	1	ORF1a
806	1	ORF1a
807	1	ORF1a
808	1	ORF1a
809	1	ORF1a
810	1	ORF1a
811	1	ORF1a
812	1	ORF1a
813	1	ORF1a
814	1	ORF1a
815	1	ORF1a
816	2	ORF1a
817	5	ORF1a
818	1	ORF1a
819	1	ORF1a
820	2	ORF1a
821	1	ORF1a
822	1	ORF1a
823	1	ORF1a
824	1	ORF1a
825	1	ORF1a
826	1	ORF1a
827	1	ORF1a
828	1	ORF1a
829	2	ORF1a
830	1	ORF1a
831	1	ORF1a
832	3	ORF1a
833	1	ORF1a
834	1	ORF1a
835	1	ORF1a
836	1	ORF1a
837	1	ORF1a
838	1	ORF1a
839	1	ORF1a
840	1	ORF1a
841	1	ORF1a
842	1	ORF1a
843	1	ORF1a
844	1	ORF1a
845	1	ORF1a
846	1	ORF1a
847	1	ORF1a
848	1	ORF1a
849	1	ORF1a
850	1	ORF1a
851	1	ORF1a
852	1	ORF1a
853	1	ORF1a
854	1	ORF1a
855	1	ORF1a
856	1	ORF1a
857	2	ORF1a
858	1	ORF1a
859	1	ORF1a
860	1	ORF1a
861	1	ORF1a
862	1	ORF1a
863	1	ORF1a
864	1	ORF1a
865	1	ORF1a
866	2	ORF1a
867	1	ORF1a
868	1	ORF1a
869	1	ORF1a
870	2	ORF1a
871	1	ORF1a
872	1	ORF1a
873	1	ORF1a
874	1	ORF1a
875	1	ORF1a
876	1	ORF1a
877	1	ORF1a
878	1	ORF1a
879	1	ORF1a
880	2	ORF1a
881	1	ORF1a
882	1	ORF1a
883	1	ORF1a
884	2	ORF1a
885	1	ORF1a
886	1	ORF1a
887	1	ORF1a
888	1	ORF1a
889	1	ORF1a
890	1	ORF1a
891	1	ORF1a
892	2	ORF1a
893	1	ORF1a
894	1	ORF1a
895	1	ORF1a
896	1	ORF1a
897	1	ORF1a
898	1	ORF1a
899	1	ORF1a
900	1	ORF1a
901	1	ORF1a
902	1	ORF1a
903	1	ORF1a
904	1	ORF1a
905	1	ORF1a
906	1	ORF1a
907	1	ORF1a
908	1	ORF1a
909	1	ORF1a
910	1	ORF1a
911	1	ORF1a
912	1	ORF1a
913	1	ORF1a
914	1	ORF1a
915	1	ORF1a
916	1	ORF1a
917	1	ORF1a
918	1	ORF1a
919	1	ORF1a
920	1	ORF1a
921	1	ORF1a
922	1	ORF1a
923	1	ORF1a
924	1	ORF1a
925	1	ORF1a
926	1	ORF1a
927	1	ORF1a
928	1	ORF1a
929	1	ORF1a
930	2	ORF1a
931	2	ORF1a
932	1	ORF1a
933	1	ORF1a
934	1	ORF1a
935	1	ORF1a
936	1	ORF1a
937	1	ORF1a
938	1	ORF1a
939	1	ORF1a
940	1	ORF1a
941	1	ORF1a
942	1	ORF1a
943	2	ORF1a
944	2	ORF1a
945	3	ORF1a
946	1	ORF1a
947	1	ORF1a
948	1	ORF1a
949	1	ORF1a
950	1	ORF1a
951	1	ORF1a
952	1	ORF1a
953	2	ORF1a
954	3	ORF1a
955	1	ORF1a
956	2	ORF1a
957	1	ORF1a
958	1	ORF1a
959	1	ORF1a
960	1	ORF1a
961	1	ORF1a
962	5	ORF1a
963	1	ORF1a
964	1	ORF1a
965	1	ORF1a
966	1	ORF1a
967	3	ORF1a
968	1	ORF1a
969	1	ORF1a
970	1	ORF1a
971	1	ORF1a
972	1	ORF1a
973	1	ORF1a
974	1	ORF1a
975	1	ORF1a
976	1	ORF1a
977	1	ORF1a
978	1	ORF1a
979	1	ORF1a
980	1	ORF1a
981	1	ORF1a
982	1	ORF1a
983	1	ORF1a
984	1	ORF1a
985	1	ORF1a
986	1	ORF1a
987	1	ORF1a
988	1	ORF1a
989	1	ORF1a
990	1	ORF1a
991	1	ORF1a
992	1	ORF1a
993	1	ORF1a
994	1	ORF1a
995	3	ORF1a
996	1	ORF1a
997	1	ORF1a
998	1	ORF1a
999	1	ORF1a
1000	1	ORF1a
1001	1	ORF1a
1002	1	ORF1a
1003	2	ORF1a
1004	1	ORF1a
1005	1	ORF1a
1006	1	ORF1a
1007	1	ORF1a
1008	1	ORF1a
1009	1	ORF1a
1010	1	ORF1a
1011	1	ORF1a
1012	1	ORF1a
1013	1	ORF1a
1014	1	ORF1a
1015	6	ORF1a
1016	1	ORF1a
1017	1	ORF1a
1018	1	ORF1a
1019	1	ORF1a
1020	1	ORF1a
1021	1	ORF1a
1022	1	ORF1a
1023	1	ORF1a
1024	1	ORF1a
1025	1	ORF1a
1026	1	ORF1a
1027	6	ORF1a
1028	1	ORF1a
1029	1	ORF1a
1030	1	ORF1a
1031	2	ORF1a
1032	1	ORF1a
1033	1	ORF1a
1034	1	ORF1a
1035	1	ORF1a
1036	1	ORF1a
1037	1	ORF1a
1038	1	ORF1a
1039	1	ORF1a
1040	1	ORF1a
1041	1	ORF1a
1042	1	ORF1a
1043	2	ORF1a
1044	1	ORF1a
1045	1	ORF1a
1046	1	ORF1a
1047	1	ORF1a
1048	1	ORF1a
1049	1	ORF1a
1050	1	ORF1a
1051	1	ORF1a
1052	1	ORF1a
1053	1	ORF1a
1054	1	ORF1a
1055	1	ORF1a
1056	1	ORF1a
1057	1	ORF1a
1058	1	ORF1a
1059	1	ORF1a
1060	1	ORF1a
1061	1	ORF1a
1062	1	ORF1a
1063	1	ORF1a
1064	1	ORF1a
1065	1	ORF1a
1066	1	ORF1a
1067	1	ORF1a
1068	1	ORF1a
1069	1	ORF1a
1070	1	ORF1a
1071	1	ORF1a
1072	1	ORF1a
1073	1	ORF1a
1074	1	ORF1a
1075	1	ORF1a
1076	1	ORF1a
1077	1	ORF1a
1078	1	ORF1a
1079	1	ORF1a
1080	1	ORF1a
1081	1	ORF1a
1082	1	ORF1a
1083	1	ORF1a
1084	1	ORF1a
1085	1	ORF1a
1086	1	ORF1a
1087	4	ORF1a
1088	1	ORF1a
1089	1	ORF1a
1090	1	ORF1a
1091	1	ORF1a
1092	1	ORF1a
1093	1	ORF1a
1094	1	ORF1a
1095	1	ORF1a
1096	1	ORF1a
1097	1	ORF1a
1098	1	ORF1a
1099	1	ORF1a
1100	2	ORF1a
1101	1	ORF1a
1102	1	ORF1a
1103	1	ORF1a
1104	1	ORF1a
1105	1	ORF1a
1106	1	ORF1a
1107	1	ORF1a
1108	1	ORF1a
1109	1	ORF1a
1110	1	ORF1a
1111	1	ORF1a
1112	1	ORF1a
1113	2	ORF1a
1114	1	ORF1a
1115	1	ORF1a
1116	1	ORF1a
1117	1	ORF1a
1118	1	ORF1a
1119	1	ORF1a
1120	1	ORF1a
1121	1	ORF1a
1122	1	ORF1a
1123	1	ORF1a
1124	1	ORF1a
1125	1	ORF1a
1126	1	ORF1a
1127	1	ORF1a
1128	1	ORF1a
1129	2	ORF1a
1130	1	ORF1a
1131	1	ORF1a
1132	1	ORF1a
1133	2	ORF1a
1134	1	ORF1a
1135	1	ORF1a
1136	1	ORF1a
1137	3	ORF1a
1138	1	ORF1a
1139	1	ORF1a
1140	1	ORF1a
1141	2	ORF1a
1142	1	ORF1a
1143	3	ORF1a
1144	1	ORF1a
1145	1	ORF1a
1146	1	ORF1a
1147	1	ORF1a
1148	1	ORF1a
1149	1	ORF1a
1150	1	ORF1a
1151	1	ORF1a
1152	1	ORF1a
1153	1	ORF1a
1154	1	ORF1a
1155	8	ORF1a
1156	2	ORF1a
1157	1	ORF1a
1158	1	ORF1a
1159	1	ORF1a
1160	2	ORF1a
1161	1	ORF1a
1162	1	ORF1a
1163	1	ORF1a
1164	1	ORF1a
1165	1	ORF1a
1166	2	ORF1a
1167	1	ORF1a
1168	1	ORF1a
1169	1	ORF1a
1170	1	ORF1a
1171	1	ORF1a
1172	1	ORF1a
1173	1	ORF1a
1174	1	ORF1a
1175	1	ORF1a
1176	1	ORF1a
1177	1	ORF1a
1178	2	ORF1a
1179	1	ORF1a
1180	1	ORF1a
1181	1	ORF1a
1182	1	ORF1a
1183	1	ORF1a
1184	1	ORF1a
1185	2	ORF1a
1186	2	ORF1a
1187	1	ORF1a
1188	1	ORF1a
1189	1	ORF1a
1190	1	ORF1a
1191	1	ORF1a
1192	1	ORF1a
1193	1	ORF1a
1194	1	ORF1a
1195	1	ORF1a
1196	16	ORF1a
1197	1	ORF1a
1198	1	ORF1a
1199	1	ORF1a
1200	1	ORF1a
1201	1	ORF1a
1202	1	ORF1a
1203	1	ORF1a
1204	1	ORF1a
1205	1	ORF1a
1206	1	ORF1a
1207	1	ORF1a
1208	1	ORF1a
1209	1	ORF1a
1210	1	ORF1a
1211	1	ORF1a
1212	1	ORF1a
1213	1	ORF1a
1214	1	ORF1a
1215	1	ORF1a
1216	1	ORF1a
1217	1	ORF1a
1218	1	ORF1a
1219	2	ORF1a
1220	1	ORF1a
1221	1	ORF1a
1222	2	ORF1a
1223	1	ORF1a
1224	1	ORF1a
1225	2	ORF1a
1226	1	ORF1a
1227	1	ORF1a
1228	1	ORF1a
1229	1	ORF1a
1230	1	ORF1a
1231	1	ORF1a
1232	1	ORF1a
1233	1	ORF1a
1234	3	ORF1a
1235	1	ORF1a
1236	1	ORF1a
1237	1	ORF1a
1238	1	ORF1a
1239	2	ORF1a
1240	1	ORF1a
1241	1	ORF1a
1242	1	ORF1a
1243	1	ORF1a
1244	1	ORF1a
1245	1	ORF1a
1246	1	ORF1a
1247	1	ORF1a
1248	1	ORF1a
1249	3	ORF1a
1250	1	ORF1a
1251	1	ORF1a
1252	1	ORF1a
1253	1	ORF1a
1254	1	ORF1a
1255	4	ORF1a
1256	1	ORF1a
1257	1	ORF1a
1258	1	ORF1a
1259	1	ORF1a
1260	1	ORF1a
1261	1	ORF1a
1262	1	ORF1a
1263	1	ORF1a
1264	1	ORF1a
1265	1	ORF1a
1266	1	ORF1a
1267	2	ORF1a
1268	1	ORF1a
1269	1	ORF1a
1270	2	ORF1a
1271	1	ORF1a
1272	1	ORF1a
1273	1	ORF1a
1274	1	ORF1a
1275	1	ORF1a
1276	1	ORF1a
1277	1	ORF1a
1278	1	ORF1a
1279	1	ORF1a
1280	1	ORF1a
1281	1	ORF1a
1282	1	ORF1a
1283	1	ORF1a
1284	2	ORF1a
1285	1	ORF1a
1286	1	ORF1a
1287	1	ORF1a
1288	1	ORF1a
1289	1	ORF1a
1290	1	ORF1a
1291	1	ORF1a
1292	1	ORF1a
1293	1	ORF1a
1294	1	ORF1a
1295	1	ORF1a
1296	2	ORF1a
1297	1	ORF1a
1298	2	ORF1a
1299	1	ORF1a
1300	1	ORF1a
1301	4	ORF1a
1302	2	ORF1a
1303	3	ORF1a
1304	1	ORF1a
1305	1	ORF1a
1306	3	ORF1a
1307	3	ORF1a
1308	2	ORF1a
1309	1	ORF1a
1310	9	ORF1a
1311	1	ORF1a
1312	1	ORF1a
1313	1	ORF1a
1314	2	ORF1a
1315	2	ORF1a
1316	1	ORF1a
1317	1	ORF1a
1318	2	ORF1a
1319	1	ORF1a
1320	1	ORF1a
1321	2	ORF1a
1322	2	ORF1a
1323	3	ORF1a
1324	1	ORF1a
1325	3	ORF1a
1326	1	ORF1a
1327	1	ORF1a
1328	5	ORF1a
1329	2	ORF1a
1330	1	ORF1a
1331	1	ORF1a
1332	1	ORF1a
1333	1	ORF1a
1334	1	ORF1a
1335	1	ORF1a
1336	1	ORF1a
1337	3	ORF1a
1338	2	ORF1a
1339	1	ORF1a
1340	1	ORF1a
1341	1	ORF1a
1342	1	ORF1a
1343	1	ORF1a
1344	2	ORF1a
1345	1	ORF1a
1346	1	ORF1a
1347	1	ORF1a
1348	1	ORF1a
1349	1	ORF1a
1350	1	ORF1a
1351	2	ORF1a
1352	1	ORF1a
1353	1	ORF1a
1354	1	ORF1a
1355	1	ORF1a
1356	2	ORF1a
1357	1	ORF1a
1358	2	ORF1a
1359	1	ORF1a
1360	1	ORF1a
1361	1	ORF1a
1362	2	ORF1a
1363	1	ORF1a
1364	1	ORF1a
1365	1	ORF1a
1366	1	ORF1a
1367	1	ORF1a
1368	2	ORF1a
1369	2	ORF1a
1370	2	ORF1a
1371	1	ORF1a
1372	1	ORF1a
1373	1	ORF1a
1374	1	ORF1a
1375	1	ORF1a
1376	1	ORF1a
1377	1	ORF1a
1378	1	ORF1a
1379	1	ORF1a
1380	1	ORF1a
1381	1	ORF1a
1382	1	ORF1a
1383	1	ORF1a
1384	1	ORF1a
1385	1	ORF1a
1386	1	ORF1a
1387	2	ORF1a
1388	3	ORF1a
1389	1	ORF1a
1390	1	ORF1a
1391	1	ORF1a
1392	1	ORF1a
1393	1	ORF1a
1394	1	ORF1a
1395	1	ORF1a
1396	2	ORF1a
1397	2	ORF1a
1398	1	ORF1a
1399	2	ORF1a
1400	1	ORF1a
1401	1	ORF1a
1402	1	ORF1a
1403	2	ORF1a
1404	1	ORF1a
1405	1	ORF1a
1406	1	ORF1a
1407	1	ORF1a
1408	1	ORF1a
1409	6	ORF1a
1410	1	ORF1a
1411	2	ORF1a
1412	1	ORF1a
1413	1	ORF1a
1414	1	ORF1a
1415	1	ORF1a
1416	1	ORF1a
1417	1	ORF1a
1418	2	ORF1a
1419	1	ORF1a
1420	1	ORF1a
1421	1	ORF1a
1422	3	ORF1a
1423	1	ORF1a
1424	1	ORF1a
1425	1	ORF1a
1426	1	ORF1a
1427	1	ORF1a
1428	1	ORF1a
1429	1	ORF1a
1430	1	ORF1a
1431	1	ORF1a
1432	1	ORF1a
1433	1	ORF1a
1434	1	ORF1a
1435	1	ORF1a
1436	1	ORF1a
1437	1	ORF1a
1438	2	ORF1a
1439	1	ORF1a
1440	1	ORF1a
1441	1	ORF1a
1442	1	ORF1a
1443	1	ORF1a
1444	1	ORF1a
1445	2	ORF1a
1446	1	ORF1a
1447	1	ORF1a
1448	1	ORF1a
1449	1	ORF1a
1450	1	ORF1a
1451	2	ORF1a
1452	2	ORF1a
1453	1	ORF1a
1454	1	ORF1a
1455	1	ORF1a
1456	1	ORF1a
1457	1	ORF1a
1458	1	ORF1a
1459	2	ORF1a
1460	1	ORF1a
1461	1	ORF1a
1462	1	ORF1a
1463	1	ORF1a
1464	1	ORF1a
1465	1	ORF1a
1466	7	ORF1a
1467	1	ORF1a
1468	1	ORF1a
1469	1	ORF1a
1470	1	ORF1a
1471	1	ORF1a
1472	1	ORF1a
1473	1	ORF1a
1474	1	ORF1a
1475	1	ORF1a
1476	1	ORF1a
1477	1	ORF1a
1478	1	ORF1a
1479	1	ORF1a
1480	1	ORF1a
1481	1	ORF1a
1482	2	ORF1a
1483	1	ORF1a
1484	2	ORF1a
1485	1	ORF1a
1486	1	ORF1a
1487	1	ORF1a
1488	1	ORF1a
1489	1	ORF1a
1490	1	ORF1a
1491	1	ORF1a
1492	1	ORF1a
1493	1	ORF1a
1494	1	ORF1a
1495	1	ORF1a
1496	1	ORF1a
1497	1	ORF1a
1498	1	ORF1a
1499	1	ORF1a
1500	1	ORF1a
1501	1	ORF1a
1502	1	ORF1a
1503	1	ORF1a
1504	1	ORF1a
1505	1	ORF1a
1506	1	ORF1a
1507	1	ORF1a
1508	1	ORF1a
1509	1	ORF1a
1510	1	ORF1a
1511	1	ORF1a
1512	1	ORF1a
1513	1	ORF1a
1514	1	ORF1a
1515	1	ORF1a
1516	2	ORF1a
1517	2	ORF1a
1518	1	ORF1a
1519	2	ORF1a
1520	1	ORF1a
1521	1	ORF1a
1522	1	ORF1a
1523	1	ORF1a
1524	1	ORF1a
1525	1	ORF1a
1526	1	ORF1a
1527	1	ORF1a
1528	1	ORF1a
1529	1	ORF1a
1530	1	ORF1a
1531	1	ORF1a
1532	1	ORF1a
1533	1	ORF1a
1534	1	ORF1a
1535	1	ORF1a
1536	1	ORF1a
1537	1	ORF1a
1538	1	ORF1a
1539	1	ORF1a
1540	1	ORF1a
1541	1	ORF1a
1542	1	ORF1a
1543	1	ORF1a
1544	2	ORF1a
1545	1	ORF1a
1546	1	ORF1a
1547	1	ORF1a
1548	1	ORF1a
1549	1	ORF1a
1550	1	ORF1a
1551	2	ORF1a
1552	1	ORF1a
1553	2	ORF1a
1554	1	ORF1a
1555	2	ORF1a
1556	1	ORF1a
1557	1	ORF1a
1558	1	ORF1a
1559	7	ORF1a
1560	1	ORF1a
1561	1	ORF1a
1562	1	ORF1a
1563	3	ORF1a
1564	1	ORF1a
1565	1	ORF1a
1566	1	ORF1a
1567	1	ORF1a
1568	1	ORF1a
1569	1	ORF1a
1570	1	ORF1a
1571	1	ORF1a
1572	1	ORF1a
1573	1	ORF1a
1574	1	ORF1a
1575	1	ORF1a
1576	1	ORF1a
1577	1	ORF1a
1578	1	ORF1a
1579	1	ORF1a
1580	1	ORF1a
1581	14	ORF1a
1582	1	ORF1a
1583	1	ORF1a
1584	1	ORF1a
1585	2	ORF1a
1586	1	ORF1a
1587	1	ORF1a
1588	1	ORF1a
1589	1	ORF1a
1590	1	ORF1a
1591	1	ORF1a
1592	1	ORF1a
1593	1	ORF1a
1594	1	ORF1a
1595	1	ORF1a
1596	4	ORF1a
1597	1	ORF1a
1598	1	ORF1a
1599	2	ORF1a
1600	1	ORF1a
1601	1	ORF1a
1602	1	ORF1a
1603	4	ORF1a
1604	1	ORF1a
1605	1	ORF1a
1606	1	ORF1a
1607	2	ORF1a
1608	1	ORF1a
1609	1	ORF1a
1610	1	ORF1a
1611	1	ORF1a
1612	1	ORF1a
1613	1	ORF1a
1614	1	ORF1a
1615	1	ORF1a
1616	1	ORF1a
1617	2	ORF1a
1618	1	ORF1a
1619	2	ORF1a
1620	1	ORF1a
1621	1	ORF1a
1622	1	ORF1a
1623	1	ORF1a
1624	1	ORF1a
1625	1	ORF1a
1626	1	ORF1a
1627	1	ORF1a
1628	1	ORF1a
1629	1	ORF1a
1630	1	ORF1a
1631	1	ORF1a
1632	1	ORF1a
1633	1	ORF1a
1634	2	ORF1a
1635	1	ORF1a
1636	1	ORF1a
1637	1	ORF1a
1638	1	ORF1a
1639	2	ORF1a
1640	1	ORF1a
1641	1	ORF1a
1642	1	ORF1a
1643	3	ORF1a
1644	1	ORF1a
1645	2	ORF1a
1646	1	ORF1a
1647	1	ORF1a
1648	1	ORF1a
1649	1	ORF1a
1650	2	ORF1a
1651	1	ORF1a
1652	2	ORF1a
1653	1	ORF1a
1654	1	ORF1a
1655	1	ORF1a
1656	1	ORF1a
1657	1	ORF1a
1658	1	ORF1a
1659	1	ORF1a
1660	3	ORF1a
1661	1	ORF1a
1662	1	ORF1a
1663	2	ORF1a
1664	1	ORF1a
1665	1	ORF1a
1666	1	ORF1a
1667	1	ORF1a
1668	1	ORF1a
1669	1	ORF1a
1670	2	ORF1a
1671	1	ORF1a
1672	1	ORF1a
1673	2	ORF1a
1674	2	ORF1a
1675	1	ORF1a
1676	1	ORF1a
1677	1	ORF1a
1678	1	ORF1a
1679	1	ORF1a
1680	1	ORF1a
1681	1	ORF1a
1682	1	ORF1a
1683	3	ORF1a
1684	1	ORF1a
1685	1	ORF1a
1686	1	ORF1a
1687	2	ORF1a
1688	1	ORF1a
1689	1	ORF1a
1690	1	ORF1a
1691	1	ORF1a
1692	1	ORF1a
1693	1	ORF1a
1694	1	ORF1a
1695	2	ORF1a
1696	1	ORF1a
1697	2	ORF1a
1698	1	ORF1a
1699	1	ORF1a
1700	1	ORF1a
1701	1	ORF1a
1702	1	ORF1a
1703	1	ORF1a
1704	1	ORF1a
1705	2	ORF1a
1706	1	ORF1a
1707	1	ORF1a
1708	1	ORF1a
1709	1	ORF1a
1710	2	ORF1a
1711	1	ORF1a
1712	2	ORF1a
1713	1	ORF1a
1714	2	ORF1a
1715	1	ORF1a
1716	1	ORF1a
1717	1	ORF1a
1718	1	ORF1a
1719	1	ORF1a
1720	1	ORF1a
1721	2	ORF1a
1722	1	ORF1a
1723	1	ORF1a
1724	1	ORF1a
1725	1	ORF1a
1726	1	ORF1a
1727	1	ORF1a
1728	1	ORF1a
1729	4	ORF1a
1730	1	ORF1a
1731	1	ORF1a
1732	1	ORF1a
1733	1	ORF1a
1734	1	ORF1a
1735	1	ORF1a
1736	1	ORF1a
1737	1	ORF1a
1738	1	ORF1a
1739	1	ORF1a
1740	1	ORF1a
1741	2	ORF1a
1742	1	ORF1a
1743	1	ORF1a
1744	1	ORF1a
1745	1	ORF1a
1746	1	ORF1a
1747	1	ORF1a
1748	1	ORF1a
1749	1	ORF1a
1750	1	ORF1a
1751	3	ORF1a
1752	1	ORF1a
1753	1	ORF1a
1754	1	ORF1a
1755	1	ORF1a
1756	1	ORF1a
1757	1	ORF1a
1758	1	ORF1a
1759	1	ORF1a
1760	1	ORF1a
1761	1	ORF1a
1762	1	ORF1a
1763	2	ORF1a
1764	1	ORF1a
1765	1	ORF1a
1766	1	ORF1a
1767	1	ORF1a
1768	1	ORF1a
1769	3	ORF1a
1770	1	ORF1a
1771	1	ORF1a
1772	1	ORF1a
1773	1	ORF1a
1774	1	ORF1a
1775	2	ORF1a
1776	1	ORF1a
1777	1	ORF1a
1778	1	ORF1a
1779	1	ORF1a
1780	1	ORF1a
1781	1	ORF1a
1782	1	ORF1a
1783	1	ORF1a
1784	1	ORF1a
1785	1	ORF1a
1786	2	ORF1a
1787	1	ORF1a
1788	1	ORF1a
1789	1	ORF1a
1790	1	ORF1a
1791	1	ORF1a
1792	1	ORF1a
1793	1	ORF1a
1794	2	ORF1a
1795	1	ORF1a
1796	1	ORF1a
1797	1	ORF1a
1798	1	ORF1a
1799	1	ORF1a
1800	1	ORF1a
1801	1	ORF1a
1802	1	ORF1a
1803	1	ORF1a
1804	1	ORF1a
1805	1	ORF1a
1806	1	ORF1a
1807	1	ORF1a
1808	1	ORF1a
1809	1	ORF1a
1810	1	ORF1a
1811	1	ORF1a
1812	1	ORF1a
1813	1	ORF1a
1814	2	ORF1a
1815	1	ORF1a
1816	1	ORF1a
1817	1	ORF1a
1818	1	ORF1a
1819	1	ORF1a
1820	1	ORF1a
1821	1	ORF1a
1822	1	ORF1a
1823	1	ORF1a
1824	2	ORF1a
1825	1	ORF1a
1826	1	ORF1a
1827	1	ORF1a
1828	2	ORF1a
1829	1	ORF1a
1830	1	ORF1a
1831	1	ORF1a
1832	1	ORF1a
1833	1	ORF1a
1834	1	ORF1a
1835	1	ORF1a
1836	1	ORF1a
1837	1	ORF1a
1838	1	ORF1a
1839	1	ORF1a
1840	1	ORF1a
1841	1	ORF1a
1842	1	ORF1a
1843	2	ORF1a
1844	1	ORF1a
1845	1	ORF1a
1846	1	ORF1a
1847	2	ORF1a
1848	1	ORF1a
1849	2	ORF1a
1850	1	ORF1a
1851	1	ORF1a
1852	1	ORF1a
1853	1	ORF1a
1854	1	ORF1a
1855	1	ORF1a
1856	1	ORF1a
1857	1	ORF1a
1858	1	ORF1a
1859	1	ORF1a
1860	1	ORF1a
1861	1	ORF1a
1862	1	ORF1a
1863	1	ORF1a
1864	1	ORF1a
1865	1	ORF1a
1866	2	ORF1a
1867	1	ORF1a
1868	1	ORF1a
1869	2	ORF1a
1870	1	ORF1a
1871	1	ORF1a
1872	1	ORF1a
1873	1	ORF1a
1874	2	ORF1a
1875	1	ORF1a
1876	1	ORF1a
1877	1	ORF1a
1878	1	ORF1a
1879	1	ORF1a
1880	1	ORF1a
1881	1	ORF1a
1882	3	ORF1a
1883	1	ORF1a
1884	1	ORF1a
1885	1	ORF1a
1886	1	ORF1a
1887	1	ORF1a
1888	1	ORF1a
1889	2	ORF1a
1890	2	ORF1a
1891	1	ORF1a
1892	1	ORF1a
1893	1	ORF1a
1894	1	ORF1a
1895	1	ORF1a
1896	1	ORF1a
1897	1	ORF1a
1898	1	ORF1a
1899	4	ORF1a
1900	1	ORF1a
1901	1	ORF1a
1902	2	ORF1a
1903	1	ORF1a
1904	1	ORF1a
1905	5	ORF1a
1906	1	ORF1a
1907	1	ORF1a
1908	1	ORF1a
1909	1	ORF1a
1910	1	ORF1a
1911	1	ORF1a
1912	1	ORF1a
1913	1	ORF1a
1914	2	ORF1a
1915	1	ORF1a
1916	1	ORF1a
1917	1	ORF1a
1918	2	ORF1a
1919	1	ORF1a
1920	1	ORF1a
1921	1	ORF1a
1922	1	ORF1a
1923	2	ORF1a
1924	11	ORF1a
1925	1	ORF1a
1926	1	ORF1a
1927	1	ORF1a
1928	2	ORF1a
1929	1	ORF1a
1930	2	ORF1a
1931	1	ORF1a
1932	1	ORF1a
1933	1	ORF1a
1934	1	ORF1a
1935	3	ORF1a
1936	2	ORF1a
1937	1	ORF1a
1938	1	ORF1a
1939	4	ORF1a
1940	1	ORF1a
1941	1	ORF1a
1942	1	ORF1a
1943	1	ORF1a
1944	5	ORF1a
1945	1	ORF1a
1946	1	ORF1a
1947	1	ORF1a
1948	1	ORF1a
1949	1	ORF1a
1950	1	ORF1a
1951	1	ORF1a
1952	1	ORF1a
1953	1	ORF1a
1954	2	ORF1a
1955	1	ORF1a
1956	1	ORF1a
1957	1	ORF1a
1958	1	ORF1a
1959	2	ORF1a
1960	1	ORF1a
1961	2	ORF1a
1962	3	ORF1a
1963	1	ORF1a
1964	1	ORF1a
1965	1	ORF1a
1966	1	ORF1a
1967	1	ORF1a
1968	1	ORF1a
1969	1	ORF1a
1970	11	ORF1a
1971	1	ORF1a
1972	1	ORF1a
1973	1	ORF1a
1974	1	ORF1a
1975	1	ORF1a
1976	1	ORF1a
1977	1	ORF1a
1978	1	ORF1a
1979	1	ORF1a
1980	1	ORF1a
1981	1	ORF1a
1982	1	ORF1a
1983	1	ORF1a
1984	1	ORF1a
1985	2	ORF1a
1986	1	ORF1a
1987	1	ORF1a
1988	2	ORF1a
1989	1	ORF1a
1990	1	ORF1a
1991	1	ORF1a
1992	1	ORF1a
1993	1	ORF1a
1994	1	ORF1a
1995	1	ORF1a
1996	1	ORF1a
1997	1	ORF1a
1998	1	ORF1a
1999	2	ORF1a
[truncated: 7,100 more rows]
