# Supplementary material for: Positive selection underlies repeated knockout of ORF8 in SARS-CoV-2 evolution
Source: Nat Commun. 2024 Apr 13;15:3207. doi: 10.1038/s41467-024-47599-5 (PMC11016114; doi:10.1038/s41467-024-47599-5)
Supplement: Supplementary file 4 — Source Data [file 41467_2024_47599_MOESM4_ESM.zip › Source Data/Fig2/2A_SourceData.tsv]

gene	nStops
ORF1a	289
ORF1b	72
S	37
ORF3a	538
E	1
M	11
ORF6	57
ORF7a	952
ORF7b	464
ORF8	13410
N	51
ORF9b	118
