# Supplementary material for: Positive selection underlies repeated knockout of ORF8 in SARS-CoV-2 evolution
Source: Nat Commun. 2024 Apr 13;15:3207. doi: 10.1038/s41467-024-47599-5 (PMC11016114; doi:10.1038/s41467-024-47599-5)
Supplement: Supplementary file 4 — Source Data [file 41467_2024_47599_MOESM4_ESM.zip › Source Data/Fig3/3A_SourceData.tsv]

Gene	iNonsense_Rate
ORF1a	7.297938332421091e-05
ORF1b	3.6191816628129085e-05
S	5.107983546101486e-05
ORF3a	1.433049708911778e-05
E
M	4.437935472418231e-05
ORF6	3.230234999596221e-05
ORF7a	0.0001221349183731629
ORF7b	0.0008935731469813266
ORF8	0.0002442698367463258
N	8.464911765051671e-05
