# Supplementary material for: Positive selection underlies repeated knockout of ORF8 in SARS-CoV-2 evolution
Source: Nat Commun. 2024 Apr 13;15:3207. doi: 10.1038/s41467-024-47599-5 (PMC11016114; doi:10.1038/s41467-024-47599-5)
Supplement: Supplementary file 4 — Source Data [file 41467_2024_47599_MOESM4_ESM.zip › Source Data/Fig3/3B_SourceData.tsv]

gisaid_id	Gene	perFreq	AAPOS	AAREF	AASUB	TCOV	VCOV	NTPOS	snpid	nsp	NSPPOS	NSPREF	NSPSUB
hCoV-19/USA/WA-CDC-UW22081612354/2022	ORF1a	2.98639335571655	1465	Y	X	16977.0	507.0	4660.0	T4660G	nsp3	647.0	Y	X
hCoV-19/USA/WA-UW-22082114686/2022	ORF1a	1.17759693633317	3561	R	X	20890.0	246.0	10946.0	A10946T	3C-like_proteinase	298.0	R	X
hCoV-19/USA/WA-UW-22082114686/2022	ORF1a	2.42842535787321	2904	E	X	3912.0	95.0	8975.0	G8975T	nsp4	141.0	E	X
hCoV-19/USA/WA-UW-22082114686/2022	ORF1a	1.0302405914793	2524	L	X	16501.0	170.0	7836.0	T7836A	nsp3	1706.0	L	X
hCoV-19/USA/WA-UW-22082919021/2022	ORF1a	1.0295769374766	2239	C	X	5342.0	55.0	6982.0	C6982A	nsp3	1421.0	C	X
hCoV-19/USA/WA-UW-22082919021/2022	ORF1a	1.91676176724037	212	S	X	42937.0	823.0	900.0	C900A	nsp2	32.0	S	X
hCoV-19/USA/WA-UW-22082384603/2022	ORF1a	4.76222918653767	3455	Q	X	14678.0	699.0	10628.0	C10628T	3C-like_proteinase	192.0	Q	X
hCoV-19/USA/WA-UW-22082384603/2022	ORF1a	2.10860235118492	3004	W	X	5359.0	113.0	9277.0	G9277A	nsp4	241.0	W	X
hCoV-19/USA/WA-UW-22082232836/2022	ORF1a	1.12065	758	L	X	9905.0	111.0	2538.0	T2538-	nsp2	578.0	L	X
hCoV-19/USA/WA-UW-22082384603/2022	ORF1a	2.23657819861001	68	Y	X	42878.0	959.0	469.0	T469G	leader_protein	68.0	Y	X
hCoV-19/USA/WA-UW-22082264379/2022	ORF1a	1.1424	3123	L	X	28799.0	30.0	9633.0	T9633-	nsp4	360.0	L	X
hCoV-19/USA/WA-UW-22082152277/2022	ORF1a	1.39817	3123	L	X	39337.0	11.0	9633.0	T9633-	nsp4	360.0	L	X
hCoV-19/USA/WA-UW-22082296628/2022	ORF1a	1.30198	2253	L	X	10292.0	43.0	7023.0	T7023-	nsp3	1435.0	L	X
hCoV-19/USA/WA-UW-22082382096/2022	ORF1a	14.805817274547781	1784	Q	X	30461.0	4510.0	5615.0	C5615T	nsp3	966.0	Q	X
hCoV-19/USA/WA-UW-22082275698/2022	ORF1a	2.31184	947_E948delins	Y	X	11506.0	265.0	3105.0	-3105A	nsp3	129.0	Y	X
hCoV-19/USA/WA-UW-22082275698/2022	ORF1a	1.6722071119169901	252	Q	X	19854.0	332.0	1019.0	C1019T	nsp2	72.0	Q	X
hCoV-19/USA/WA-UW-22082229908/2022	ORF1a	1.79412980570483	4096	W	X	12095.0	217.0	12553.0	G12553A	nsp8	154.0	W	X
hCoV-19/USA/WA-UW-22082767077/2022	ORF1a	1.1891	3123	L	X	14717.0	11.0	9633.0	T9633-	nsp4	360.0	L	X
hCoV-19/USA/WA-UW-22082232836/2022	ORF1a	1.40035008752188	2567	Q	X	15996.0	224.0	7964.0	C7964T	nsp3	1749.0	Q	X
hCoV-19/USA/WA-UW-22082246003/2022	ORF1a	1.61911454673225	44	Q	X	35575.0	576.0	395.0	C395T	leader_protein	44.0	Q	X
hCoV-19/USA/WA-UW-22082246003/2022	ORF1a	7.428571428571421	1369	G	X	875.0	65.0	4370.0	G4370T	nsp3	551.0	G	X
hCoV-19/USA/WA-UW-22082252619/2022	ORF1a	4.99103474885948	1799	Q	X	44059.0	2199.0	5660.0	C5660T	nsp3	981.0	Q	X
hCoV-19/USA/WA-UW-22082239516/2022	ORF1a	1.0433700000000001	3123	L	X	29903.0	40.0	9633.0	T9633-	nsp4	360.0	L	X
hCoV-19/USA/WA-UW-22082178033/2022	ORF1a	1.2685947292909399	4185	L	X	13243.0	168.0	12819.0	T12819G	nsp9	45.0	L	X
hCoV-19/USA/WA-UW-22082178033/2022	ORF1a	1.28398538335177	1512	K	X	29829.0	383.0	4799.0	A4799T	nsp3	694.0	K	X
hCoV-19/USA/WA-UW-22082274068/2022	ORF1a	1.10544	3123	L	X	36999.0	55.0	9633.0	T9633-	nsp4	360.0	L	X
hCoV-19/USA/WA-UW-22082206182/2022	ORF1a	6.82876357992757	3826	Q	X	1933.0	132.0	11741.0	C11741T	nsp6	257.0	Q	X
hCoV-19/USA/WA-UW-22082386923/2022	ORF1a	1.10735300931288	985	Q	X	21583.0	239.0	3218.0	C3218T	nsp3	167.0	Q	X
hCoV-19/USA/WA-UW-22082386923/2022	ORF1a	1.2920104648822701	539	E	X	24845.0	321.0	1880.0	G1880T	nsp2	359.0	E	X
hCoV-19/USA/WA-UW-22082134021/2022	ORF1a	1.00392	3123	L	X	33170.0	28.0	9633.0	T9633-	nsp4	360.0	L	X
hCoV-19/USA/WA-UW-22082235196/2022	ORF1a	2.1310200000000004	3123	L	X	49366.0	373.0	9633.0	T9633-	nsp4	360.0	L	X
hCoV-19/USA/WA-UW-22082235196/2022	ORF1a	1.11023	1664	L	X	21437.0	237.0	5256.0	T5256-	nsp3	846.0	L	X
hCoV-19/USA/WA-UW-22082793125/2022	ORF1a	4.30951924918598	1224	Q	X	5221.0	225.0	3935.0	C3935T	nsp3	406.0	Q	X
hCoV-19/USA/WA-UW-22082793125/2022	ORF1a	10.803378511098009	1013	E	X	5091.0	550.0	3302.0	G3302T	nsp3	195.0	E	X
hCoV-19/USA/WA-UW-22082793125/2022	ORF1a	11.294160166250029	526	Q	X	33203.0	3750.0	1841.0	C1841T	nsp2	346.0	Q	X
hCoV-19/USA/WA-UW-22082246003/2022	ORF1a	3.63711796432028	3922	Q	X	7231.0	263.0	12029.0	C12029T	nsp7	63.0	Q	X
hCoV-19/USA/WA-UW-22082246003/2022	ORF1a	3.6815462494247497	2563	Q	X	13038.0	480.0	7952.0	C7952T	nsp3	1745.0	Q	X
hCoV-19/USA/WA-UW-22082246003/2022	ORF1a	1.425	1732	M	X	23579.0	336.0	5459.0	A5459-	nsp3	914.0	M	X
hCoV-19/USA/WA-UW-22082229908/2022	ORF1a	2.38785693758654	3666	W	X	38277.0	914.0	11263.0	G11263A	nsp6	97.0	W	X
hCoV-19/USA/WA-UW-22082355613/2022	ORF1a	1.0352905614751	3942	Q	X	13233.0	137.0	12089.0	C12089T	nsp7	83.0	Q	X
hCoV-19/USA/WA-UW-22082229908/2022	ORF1a	1.9356789998991801	2963	Q	X	9919.0	192.0	9152.0	C9152T	nsp4	200.0	Q	X
hCoV-19/USA/WA-UW-22082113095/2022	ORF1a	1.7008069522035998	1467	R	X	16110.0	274.0	4664.0	A4664T	nsp3	649.0	R	X
hCoV-19/USA/WA-UW-22082178056/2022	ORF1a	4.09735812133072	1140	Q	X	32704.0	1340.0	3683.0	C3683T	nsp3	322.0	Q	X
hCoV-19/USA/WA-UW-22082178056/2022	ORF1a	4.89764025629004	1107	G	X	31995.0	1567.0	3584.0	G3584T	nsp3	289.0	G	X
hCoV-19/USA/WA-UW-22082178056/2022	ORF1a	3.2273351973840096	159	E	X	21101.0	681.0	740.0	G740T	leader_protein	159.0	E	X
hCoV-19/USA/WA-CDC-UW22082799438/2022	ORF1a	1.22852481044246	764	Q	X	10419.0	128.0	2555.0	C2555T	nsp2	584.0	Q	X
hCoV-19/USA/WA-CDC-UW22082714758/2022	ORF1a	2.78490637772074	1465	Y	X	10521.0	293.0	4660.0	T4660G	nsp3	647.0	Y	X
hCoV-19/USA/WA-CDC-UW22082749950/2022	ORF1a	1.68863	3123	L	X	44770.0	66.0	9633.0	T9633-	nsp4	360.0	L	X
hCoV-19/USA/WA-CDC-UW22082762725/2022	ORF1a	8.695652173913041	3827	G	X	1863.0	162.0	11744.0	G11744T	nsp6	258.0	G	X
hCoV-19/USA/WA-UW-22082178056/2022	ORF1a	2.6415100000000002	3065	M	X	1060.0	28.0	9458.0	A9458-	nsp4	302.0	M	X
hCoV-19/USA/WA-CDC-UW22082726132/2022	ORF1a	1.6663000000000001	3123	L	X	36368.0	89.0	9633.0	T9633-	nsp4	360.0	L	X
hCoV-19/USA/WA-CDC-UW22082936041/2022	ORF1a	1.17513	3123	L	X	42123.0	25.0	9633.0	T9633-	nsp4	360.0	L	X
hCoV-19/USA/WA-CDC-UW22082988049/2022	ORF1a	1.06605	3123	L	X	49247.0	71.0	9633.0	T9633-	nsp4	360.0	L	X
hCoV-19/USA/WA-CDC-UW22082923376/2022	ORF1a	1.41858	3123	L	X	45891.0	11.0	9633.0	T9633-	nsp4	360.0	L	X
hCoV-19/USA/WA-CDC-UW22082924592/2022	ORF1a	6.1655	3123	L	X	49258.0	19.0	9633.0	T9633-	nsp4	360.0	L	X
hCoV-19/USA/WA-CDC-UW22082924592/2022	ORF1a	12.26104152933421	2639	Q	X	1517.0	186.0	8180.0	C8180T	nsp3	1821.0	Q	X
hCoV-19/USA/WA-UW-22081081053/2022	ORF1a	1.40016052795861	4171	Y	X	11213.0	157.0	12778.0	C12778G	nsp9	31.0	Y	X
hCoV-19/USA/WA-UW-22081427670/2022	ORF1a	1.4898349800838	3562	Q	X	19331.0	288.0	10949.0	C10949T	3C-like_proteinase	299.0	Q	X
hCoV-19/USA/WA-CDC-UW22082978819/2022	ORF1a	5.96760443307757	2658	S	X	3519.0	210.0	8238.0	C8238A	nsp3	1840.0	S	X
hCoV-19/USA/WA-UW-22082178056/2022	ORF1a	1.7370272647317502	4099	Q	X	13644.0	237.0	12560.0	C12560T	nsp8	157.0	Q	X
hCoV-19/USA/WA-UW-22082230396/2022	ORF1a	2.03838122700606	956	Q	X	10057.0	205.0	3131.0	C3131T	nsp3	138.0	Q	X
hCoV-19/USA/WA-UW-22082230396/2022	ORF1a	3.1354588691210097	2547	S	X	17031.0	534.0	7905.0	C7905A	nsp3	1729.0	S	X
hCoV-19/USA/WA-UW-22082395737/2022	ORF1a	1.9940968972716098	4096	W	X	13891.0	277.0	12553.0	G12553A	nsp8	154.0	W	X
hCoV-19/USA/WA-UW-22082129342/2022	ORF1a	1.95927	3123	L	X	47875.0	15.0	9633.0	T9633-	nsp4	360.0	L	X
hCoV-19/USA/WA-UW-22082295769/2022	ORF1a	1.3313930086385701	202	K	X	32297.0	430.0	869.0	A869T	nsp2	22.0	K	X
hCoV-19/USA/WA-UW-22082213972/2022	ORF1a	1.35692029349683	4080	Y	X	9949.0	135.0	12505.0	T12505A	nsp8	138.0	Y	X
hCoV-19/USA/WA-UW-22082213972/2022	ORF1a	1.04449300069632	2716	K	X	41647.0	435.0	8411.0	A8411T	nsp3	1898.0	K	X
hCoV-19/USA/WA-UW-22082136897/2022	ORF1a	2.03806383935261	3485	R	X	20019.0	408.0	10718.0	C10718T	3C-like_proteinase	222.0	R	X
hCoV-19/USA/WA-UW-22082136897/2022	ORF1a	1.89758	3123	L	X	49326.0	14.0	9633.0	T9633-	nsp4	360.0	L	X
hCoV-19/USA/WA-UW-22082136897/2022	ORF1a	1.37683930835966	1813	Q	X	49679.0	684.0	5702.0	C5702T	nsp3	995.0	Q	X
hCoV-19/USA/WA-UW-22082112410/2022	ORF1a	1.09493	4059	L	X	10503.0	118.0	12441.0	T12441-	nsp8	117.0	L	X
hCoV-19/USA/WA-UW-22082127004/2022	ORF1a	4.4455799693408204	972	E	X	17613.0	783.0	3179.0	G3179T	nsp3	154.0	E	X
hCoV-19/USA/WA-UW-22082263491/2022	ORF1a	1.11384600084532	4397	Q	X	40221.0	448.0	13454.0	C13454T	nsp11	5.0	Q	X
hCoV-19/USA/WA-UW-22082263491/2022	ORF1a	1.33960897900072	3519	Q	X	33144.0	444.0	10820.0	C10820T	3C-like_proteinase	256.0	Q	X
hCoV-19/USA/WA-UW-22082263491/2022	ORF1a	1.6106588742781602	3485	R	X	28746.0	463.0	10718.0	C10718T	3C-like_proteinase	222.0	R	X
hCoV-19/USA/WA-UW-22082263491/2022	ORF1a	1.50006637461834	1943	Q	X	15066.0	226.0	6092.0	C6092T	nsp3	1125.0	Q	X
hCoV-19/USA/WA-UW-22082263491/2022	ORF1a	1.60704036732351	1011	Q	X	41816.0	672.0	3296.0	C3296T	nsp3	193.0	Q	X
hCoV-19/USA/WA-UW-22082263491/2022	ORF1a	1.61755397707293	946	Q	X	14219.0	230.0	3101.0	C3101T	nsp3	128.0	Q	X
hCoV-19/USA/WA-UW-22082230396/2022	ORF1a	7.63036809815951	4143	E	X	10432.0	796.0	12692.0	G12692T	nsp9	3.0	E	X
hCoV-19/USA/WA-UW-22082113095/2022	ORF1a	1.63852000828132	1489	Y	X	33811.0	554.0	4732.0	T4732G	nsp3	671.0	Y	X
hCoV-19/USA/WA-UW-22081427670/2022	ORF1a	1.27422661200149	3332	Q	X	42928.0	547.0	10259.0	C10259T	3C-like_proteinase	69.0	Q	X
hCoV-19/USA/WA-UW-22082218694/2022	ORF1a	2.57893654221947	4259	E	X	38892.0	1003.0	13040.0	G13040T	nsp10	6.0	E	X
hCoV-19/USA/WA-UW-22081608787/2022	ORF1a	1.21424	2903	I	X	4859.0	59.0	8972.0	A8972-	nsp4	140.0	I	X
hCoV-19/USA/WA-CDC-UW22090267836/2022	ORF1a	1.0088	3123	L	X	41237.0	15.0	9633.0	T9633-	nsp4	360.0	L	X
hCoV-19/USA/WA-CDC-UW22090267836/2022	ORF1a	1.40421	2318	L	X	2991.0	42.0	7218.0	T7218-	nsp3	1500.0	L	X
hCoV-19/USA/WA-CDC-UW22090238913/2022	ORF1a	1.51393540173258	972	E	X	36131.0	547.0	3179.0	G3179T	nsp3	154.0	E	X
hCoV-19/USA/WA-CDC-UW22090246856/2022	ORF1a	1.0458399999999999	3123	L	X	42167.0	17.0	9633.0	T9633-	nsp4	360.0	L	X
hCoV-19/USA/WA-CDC-UW22090289753/2022	ORF1a	1.0401	3123	L	X	40573.0	37.0	9633.0	T9633-	nsp4	360.0	L	X
hCoV-19/USA/WA-CDC-UW22090227996/2022	ORF1a	1.03221491472522	4351	Q	X	44855.0	463.0	13316.0	C13316T	nsp10	98.0	Q	X
hCoV-19/USA/WA-CDC-UW22090227996/2022	ORF1a	1.23831392488108	3390	Q	X	24388.0	302.0	10433.0	C10433T	3C-like_proteinase	127.0	Q	X
hCoV-19/USA/WA-CDC-UW22090220695/2022	ORF1a	1.17078136930516	2417	R	X	27503.0	322.0	7514.0	A7514T	nsp3	1599.0	R	X
hCoV-19/USA/WA-CDC-UW22090227996/2022	ORF1a	1.2362637362637299	2639	Q	X	2912.0	36.0	8180.0	C8180T	nsp3	1821.0	Q	X
hCoV-19/USA/WA-CDC-UW22090264411/2022	ORF1a	1.16659	3123	L	X	22973.0	14.0	9633.0	T9633-	nsp4	360.0	L	X
hCoV-19/USA/WA-CDC-UW22090205034/2022	ORF1a	1.10034	3123	L	X	30445.0	42.0	9633.0	T9633-	nsp4	360.0	L	X
hCoV-19/USA/WA-CDC-UW22090290233/2022	ORF1a	1.14022	3123	L	X	33853.0	24.0	9633.0	T9633-	nsp4	360.0	L	X
hCoV-19/USA/WA-CDC-UW22090225179/2022	ORF1a	1.36025	3123	L	X	45874.0	76.0	9633.0	T9633-	nsp4	360.0	L	X
hCoV-19/USA/WA-CDC-UW22090256959/2022	ORF1a	1.05739	3123	L	X	41328.0	18.0	9633.0	T9633-	nsp4	360.0	L	X
hCoV-19/USA/WA-CDC-UW22090241157/2022	ORF1a	1.01494	3123	L	X	33992.0	21.0	9633.0	T9633-	nsp4	360.0	L	X
hCoV-19/USA/WA-CDC-UW22090240983/2022	ORF1a	1.1224100000000001	3123	L	X	28510.0	18.0	9633.0	T9633-	nsp4	360.0	L	X
hCoV-19/USA/WA-CDC-UW22090227996/2022	ORF1a	1.24004208627686	158	Q	X	13306.0	165.0	737.0	C737T	leader_protein	158.0	Q	X
hCoV-19/USA/WA-CDC-UW22090240368/2022	ORF1a	1.21931293656304	621	Y	X	48962.0	597.0	2128.0	T2128G	nsp2	441.0	Y	X
hCoV-19/USA/WA-CDC-UW22090240368/2022	ORF1a	1.49903	3123	L	X	49232.0	12.0	9633.0	T9633-	nsp4	360.0	L	X
hCoV-19/USA/WA-CDC-UW22090240368/2022	ORF1a	1.3611872577748299	4091	Y	X	10579.0	144.0	12538.0	T12538G	nsp8	149.0	Y	X
hCoV-19/USA/WA-UW-22083019763/2022	ORF1a	1.05205	3123	L	X	27280.0	17.0	9633.0	T9633-	nsp4	360.0	L	X
hCoV-19/USA/WA-UW-22082985593/2022	ORF1a	1.02685	3123	L	X	34377.0	21.0	9633.0	T9633-	nsp4	360.0	L	X
hCoV-19/USA/WA-UW-22082947224/2022	ORF1a	2.80542986425339	3877	Q	X	2210.0	62.0	11894.0	C11894T	nsp7	18.0	Q	X
hCoV-19/USA/WA-UW-22082407716/2022	ORF1a	1.0312999999999999	3123	L	X	38398.0	21.0	9633.0	T9633-	nsp4	360.0	L	X
hCoV-19/USA/WA-UW-22090321250/2022	ORF1a	4.30233	4191	L	X	7740.0	338.0	12837.0	T12837-	nsp9	51.0	L	X
hCoV-19/USA/WA-UW-22090321250/2022	ORF1a	4.53310358539333	3433	G	X	15089.0	684.0	10562.0	G10562T	3C-like_proteinase	170.0	G	X
hCoV-19/USA/WA-UW-22090214689/2022	ORF1a	1.21976149914821	1021	Q	X	29350.0	358.0	3326.0	C3326T	nsp3	203.0	Q	X
hCoV-19/USA/WA-UW-22090214689/2022	ORF1a	1.3890708950334099	884	Q	X	7631.0	106.0	2915.0	C2915T	nsp3	66.0	Q	X
hCoV-19/USA/WA-UW-22090347243/2022	ORF1a	1.00945	3123	L	X	35663.0	17.0	9633.0	T9633-	nsp4	360.0	L	X
hCoV-19/USA/WA-UW-22090434088/2022	ORF1a	1.127	349	L	X	25732.0	294.0	1311.0	T1311-	nsp2	169.0	L	X
hCoV-19/USA/WA-UW-22090336477/2022	ORF1a	1.71969045571797	3059	C	X	1163.0	20.0	9442.0	C9442A	nsp4	296.0	C	X
hCoV-19/USA/WA-UW-22090272774/2022	ORF1a	3.72171145685997	3514	G	X	11312.0	421.0	10805.0	G10805T	3C-like_proteinase	251.0	G	X
hCoV-19/USA/WA-UW-22090272774/2022	ORF1a	8.98058252427184	2342	G	X	412.0	37.0	7289.0	G7289T	nsp3	1524.0	G	X
hCoV-19/USA/WA-UW-22090272774/2022	ORF1a	1.3777820599287	1784	Q	X	41516.0	572.0	5615.0	C5615T	nsp3	966.0	Q	X
hCoV-19/USA/WA-UW-22090272774/2022	ORF1a	1.34558717467905	55	E	X	48529.0	653.0	428.0	G428T	leader_protein	55.0	E	X
hCoV-19/USA/WA-CDC-UW22090276713/2022	ORF1a	1.3177299999999998	3123	L	X	49403.0	14.0	9633.0	T9633-	nsp4	360.0	L	X
hCoV-19/USA/WA-CDC-UW22090240368/2022	ORF1a	1.4024699999999999	4400	L	X	37434.0	541.0	13464.0	T13464-	nsp11	8.0	L	X
hCoV-19/USA/WA-CDC-UW22090227565/2022	ORF1a	1.1859700000000002	3123	L	X	39883.0	43.0	9633.0	T9633-	nsp4	360.0	L	X
hCoV-19/USA/WA-UW-22081608787/2022	ORF1a	1.48805638950528	1582	Q	X	22983.0	342.0	5009.0	C5009T	nsp3	764.0	Q	X
hCoV-19/USA/WA-CDC-UW22090294435/2022	ORF1a	1.3186	3123	L	X	46868.0	18.0	9633.0	T9633-	nsp4	360.0	L	X
hCoV-19/USA/WA-CDC-UW22090398950/2022	ORF1a	1.0528589169051301	4189	Q	X	18521.0	195.0	12830.0	C12830T	nsp9	49.0	Q	X
hCoV-19/USA/WA-CDC-UW22090598826/2022	ORF1a	1.48148148148148	1452	Y	X	810.0	12.0	4621.0	T4621G	nsp3	634.0	Y	X
hCoV-19/USA/WA-CDC-UW22090607270/2022	ORF1a	1.52773165061441	3792	C	X	33121.0	506.0	11641.0	T11641A	nsp6	223.0	C	X
hCoV-19/USA/WA-CDC-UW22090612077/2022	ORF1a	1.12234	3123	L	X	37511.0	56.0	9633.0	T9633-	nsp4	360.0	L	X
hCoV-19/USA/WA-CDC-UW22090604756/2022	ORF1a	1.18978	3123	L	X	49253.0	81.0	9633.0	T9633-	nsp4	360.0	L	X
hCoV-19/USA/WA-CDC-UW22090654753/2022	ORF1a	1.01243	3123	L	X	39509.0	13.0	9633.0	T9633-	nsp4	360.0	L	X
hCoV-19/USA/WA-CDC-UW22090629727/2022	ORF1a	1.1723890417514	2775	K	X	33436.0	392.0	8588.0	A8588T	nsp4	12.0	K	X
hCoV-19/USA/WA-CDC-UW22090662956/2022	ORF1a	7.482709569823901	3317	Y	X	40774.0	3051.0	10216.0	T10216G	3C-like_proteinase	54.0	Y	X
hCoV-19/USA/WA-CDC-UW22090405045/2022	ORF1a	1.05633802816901	2171	Y	X	2556.0	27.0	6778.0	T6778G	nsp3	1353.0	Y	X
hCoV-19/USA/WA-CDC-UW22090634389/2022	ORF1a	2.5402500000000003	3123	L	X	45586.0	16.0	9633.0	T9633-	nsp4	360.0	L	X
hCoV-19/USA/WA-CDC-UW22090610057/2022	ORF1a	1.19139453158481	4030	Q	X	11667.0	139.0	12353.0	C12353T	nsp8	88.0	Q	X
hCoV-19/USA/WA-CDC-UW22090610057/2022	ORF1a	1.7871743955145398	3251	Q	X	17122.0	306.0	10016.0	C10016T	nsp4	488.0	Q	X
hCoV-19/USA/WA-CDC-UW22090680793/2022	ORF1a	1.0989	2250	L	X	6006.0	66.0	7014.0	T7014-	nsp3	1432.0	L	X
hCoV-19/USA/WA-CDC-UW22090678126/2022	ORF1a	1.30911772840416	4081	K	X	10847.0	142.0	12506.0	A12506T	nsp8	139.0	K	X
hCoV-19/USA/WA-UW-22082189379/2022	ORF1a	1.0048400000000002	3123	L	X	40504.0	30.0	9633.0	T9633-	nsp4	360.0	L	X
hCoV-19/USA/WA-UW-22082176595/2022	ORF1a	1.00963	3123	L	X	27931.0	38.0	9633.0	T9633-	nsp4	360.0	L	X
hCoV-19/USA/WA-UW-22081608787/2022	ORF1a	1.18583242315493	3859	Q	X	6409.0	76.0	11840.0	C11840T	nsp6	290.0	Q	X
hCoV-19/USA/WA-CDC-UW22090610057/2022	ORF1a	1.35391	4400	L	X	36487.0	509.0	13464.0	T13464-	nsp11	8.0	L	X
hCoV-19/USA/WA-CDC-UW22090495080/2022	ORF1a	1.06062	3123	L	X	46388.0	39.0	9633.0	T9633-	nsp4	360.0	L	X
hCoV-19/USA/WA-CDC-UW22090434070/2022	ORF1a	1.10232	3123	L	X	45268.0	19.0	9633.0	T9633-	nsp4	360.0	L	X
hCoV-19/USA/WA-CDC-UW22090406236/2022	ORF1a	1.12442396313364	1815	E	X	48825.0	549.0	5708.0	G5708T	nsp3	997.0	E	X
hCoV-19/USA/WA-CDC-UW22090398950/2022	ORF1a	1.11722901594212	3251	Q	X	31238.0	349.0	10016.0	C10016T	nsp4	488.0	Q	X
hCoV-19/USA/WA-CDC-UW22090398950/2022	ORF1a	1.06748649629582	3127	Q	X	46839.0	500.0	9644.0	C9644T	nsp4	364.0	Q	X
hCoV-19/USA/WA-CDC-UW22090398950/2022	ORF1a	1.4915100000000001	3123	L	X	49346.0	227.0	9633.0	T9633-	nsp4	360.0	L	X
hCoV-19/USA/WA-CDC-UW22090398950/2022	ORF1a	1.23617436564736	1021	Q	X	38425.0	475.0	3326.0	C3326T	nsp3	203.0	Q	X
hCoV-19/USA/WA-CDC-UW22090318021/2022	ORF1a	2.6484480431848803	3666	W	X	23712.0	628.0	11263.0	G11263A	nsp6	97.0	W	X
hCoV-19/USA/WA-CDC-UW22090317494/2022	ORF1a	1.33851468048359	2373	Q	X	2316.0	31.0	7382.0	C7382T	nsp3	1555.0	Q	X
hCoV-19/USA/WA-CDC-UW22090364917/2022	ORF1a	3.40386966235299	3729	Q	X	47446.0	1615.0	11450.0	C11450T	nsp6	160.0	Q	X
hCoV-19/USA/WA-CDC-UW22090364917/2022	ORF1a	1.17374935406875	1823	C	X	40639.0	477.0	5734.0	T5734A	nsp3	1005.0	C	X
hCoV-19/USA/WA-CDC-UW22090364917/2022	ORF1a	2.17345	349	L	X	32529.0	720.0	1311.0	T1311-	nsp2	169.0	L	X
hCoV-19/USA/WA-CDC-UW22090439283/2022	ORF1a	2.3774300000000004	3525	L	X	26373.0	625.0	10839.0	T10839-	3C-like_proteinase	262.0	L	X
hCoV-19/USA/WA-CDC-UW22090439283/2022	ORF1a	1.30990155398258	3307	C	X	49164.0	644.0	10186.0	C10186A	3C-like_proteinase	44.0	C	X
hCoV-19/USA/WA-CDC-UW22090457513/2022	ORF1a	6.42703806482014	4397	Q	X	38198.0	2455.0	13454.0	C13454T	nsp11	5.0	Q	X
hCoV-19/USA/WA-CDC-UW22090461120/2022	ORF1a	3.1503401994593996	2724	Q	X	21458.0	676.0	8435.0	C8435T	nsp3	1906.0	Q	X
hCoV-19/USA/WA-CDC-UW22090407416/2022	ORF1a	1.00038	3123	L	X	41584.0	19.0	9633.0	T9633-	nsp4	360.0	L	X
hCoV-19/USA/WA-CDC-UW22090472325/2022	ORF1a	1.31762	3123	L	X	45309.0	14.0	9633.0	T9633-	nsp4	360.0	L	X
hCoV-19/USA/WA-CDC-UW22090406236/2022	ORF1a	1.0310885444503801	3155	W	X	44904.0	463.0	9729.0	G9729A	nsp4	392.0	W	X
hCoV-19/USA/WA-CDC-UW22090406236/2022	ORF1a	2.5516199999999998	3123	L	X	49302.0	449.0	9633.0	T9633-	nsp4	360.0	L	X
hCoV-19/USA/WA-CDC-UW22090332666/2022	ORF1a	1.10172	3123	L	X	43205.0	39.0	9633.0	T9633-	nsp4	360.0	L	X
hCoV-19/USA/WA-UW-22081400548/2022	ORF1a	1.15453	3123	L	X	49804.0	72.0	9633.0	T9633-	nsp4	360.0	L	X
hCoV-19/USA/WA-UW-22090272774/2022	ORF1a	1.8400770712909398	3592	L	X	10380.0	191.0	11040.0	T11040G	nsp6	23.0	L	X
hCoV-19/USA/WA-UW-22081022543/2022	ORF1a	1.03613	3123	L	X	49511.0	121.0	9633.0	T9633-	nsp4	360.0	L	X
hCoV-19/USA/WA-CDC-UW22081148221/2022	ORF1a	2.16702	4400	L	X	39132.0	16.0	13464.0	T13464-	nsp11	8.0	L	X
hCoV-19/USA/WA-CDC-UW22081173162/2022	ORF1a	1.5604399999999998	4400	L	X	39348.0	19.0	13464.0	T13464-	nsp11	8.0	L	X
hCoV-19/USA/WA-CDC-UW22081173162/2022	ORF1a	1.29341	3123	L	X	42678.0	69.0	9633.0	T9633-	nsp4	360.0	L	X
hCoV-19/USA/WA-CDC-UW22081193877/2022	ORF1a	1.17451062057476	1512	K	X	24010.0	282.0	4799.0	A4799T	nsp3	694.0	K	X
hCoV-19/USA/WA-CDC-UW22081137677/2022	ORF1a	1.6631799999999999	4400	L	X	36376.0	35.0	13464.0	T13464-	nsp11	8.0	L	X
hCoV-19/USA/WA-CDC-UW22081137677/2022	ORF1a	1.2521	3123	L	X	35700.0	83.0	9633.0	T9633-	nsp4	360.0	L	X
hCoV-19/USA/WA-CDC-UW22081125518/2022	ORF1a	1.35377	4400	L	X	34570.0	20.0	13464.0	T13464-	nsp11	8.0	L	X
hCoV-19/USA/WA-CDC-UW22081119787/2022	ORF1a	1.02523	3123	L	X	28774.0	51.0	9633.0	T9633-	nsp4	360.0	L	X
hCoV-19/USA/WA-CDC-UW22081125518/2022	ORF1a	1.19779	3123	L	X	33228.0	74.0	9633.0	T9633-	nsp4	360.0	L	X
hCoV-19/USA/WA-CDC-UW22081117472/2022	ORF1a	1.0754299999999999	3123	L	X	39705.0	62.0	9633.0	T9633-	nsp4	360.0	L	X
hCoV-19/USA/WA-CDC-UW22081106258/2022	ORF1a	1.3018800000000001	4400	L	X	37561.0	20.0	13464.0	T13464-	nsp11	8.0	L	X
hCoV-19/USA/WA-CDC-UW22081106258/2022	ORF1a	1.15565	3123	L	X	37122.0	57.0	9633.0	T9633-	nsp4	360.0	L	X
hCoV-19/USA/WA-CDC-UW22081102100/2022	ORF1a	1.90928	4400	L	X	37501.0	108.0	13464.0	T13464-	nsp11	8.0	L	X
hCoV-19/USA/WA-CDC-UW22081102100/2022	ORF1a	1.10858442296759	2900	S	X	7036.0	78.0	8964.0	C8964A	nsp4	137.0	S	X
hCoV-19/USA/WA-CDC-UW22081147901/2022	ORF1a	1.99714	4400	L	X	38405.0	20.0	13464.0	T13464-	nsp11	8.0	L	X
hCoV-19/USA/WA-CDC-UW22081147901/2022	ORF1a	1.35698	3123	L	X	44142.0	83.0	9633.0	T9633-	nsp4	360.0	L	X
hCoV-19/USA/WA-CDC-UW22081117472/2022	ORF1a	1.8804100000000001	4400	L	X	36960.0	34.0	13464.0	T13464-	nsp11	8.0	L	X
hCoV-19/USA/WA-CDC-UW22081119787/2022	ORF1a	1.9872500000000002	4400	L	X	35929.0	43.0	13464.0	T13464-	nsp11	8.0	L	X
hCoV-19/USA/WA-CDC-UW22081144880/2022	ORF1a	1.1672099999999999	3123	L	X	33156.0	57.0	9633.0	T9633-	nsp4	360.0	L	X
hCoV-19/USA/WA-CDC-UW22081144880/2022	ORF1a	1.43207	4400	L	X	36381.0	36.0	13464.0	T13464-	nsp11	8.0	L	X
hCoV-19/USA/WA-CDC-UW22081179817/2022	ORF1a	1.19743	3123	L	X	33906.0	61.0	9633.0	T9633-	nsp4	360.0	L	X
hCoV-19/USA/WA-CDC-UW22081196422/2022	ORF1a	1.26018	4400	L	X	36820.0	41.0	13464.0	T13464-	nsp11	8.0	L	X
hCoV-19/USA/WA-CDC-UW22081196422/2022	ORF1a	1.19212	3123	L	X	38335.0	64.0	9633.0	T9633-	nsp4	360.0	L	X
hCoV-19/USA/WA-CDC-UW22081101324/2022	ORF1a	1.35131	4400	L	X	36631.0	57.0	13464.0	T13464-	nsp11	8.0	L	X
hCoV-19/USA/WA-CDC-UW22081101324/2022	ORF1a	1.6943	3123	L	X	41197.0	150.0	9633.0	T9633-	nsp4	360.0	L	X
hCoV-19/USA/WA-CDC-UW22081148642/2022	ORF1a	1.49081	4400	L	X	20794.0	19.0	13464.0	T13464-	nsp11	8.0	L	X
hCoV-19/USA/WA-CDC-UW22081124106/2022	ORF1a	1.52505	4400	L	X	36589.0	35.0	13464.0	T13464-	nsp11	8.0	L	X
hCoV-19/USA/WA-CDC-UW22081124106/2022	ORF1a	1.14066	3123	L	X	38048.0	56.0	9633.0	T9633-	nsp4	360.0	L	X
hCoV-19/USA/WA-CDC-UW22081127713/2022	ORF1a	1.49818	4400	L	X	37045.0	35.0	13464.0	T13464-	nsp11	8.0	L	X
hCoV-19/USA/WA-CDC-UW22081111589/2022	ORF1a	1.26979	4400	L	X	36384.0	22.0	13464.0	T13464-	nsp11	8.0	L	X
hCoV-19/USA/WA-CDC-UW22081111589/2022	ORF1a	1.16738	3123	L	X	28868.0	33.0	9633.0	T9633-	nsp4	360.0	L	X
hCoV-19/USA/WA-CDC-UW22081112571/2022	ORF1a	1.18353	3123	L	X	48330.0	75.0	9633.0	T9633-	nsp4	360.0	L	X
hCoV-19/USA/WA-CDC-UW22081130547/2022	ORF1a	1.8344	4400	L	X	35870.0	47.0	13464.0	T13464-	nsp11	8.0	L	X
hCoV-19/USA/WA-CDC-UW22081130547/2022	ORF1a	1.21852	3123	L	X	35617.0	79.0	9633.0	T9633-	nsp4	360.0	L	X
hCoV-19/USA/WA-CDC-UW22081119145/2022	ORF1a	1.5737999999999999	4400	L	X	35392.0	26.0	13464.0	T13464-	nsp11	8.0	L	X
hCoV-19/USA/WA-CDC-UW22081123418/2022	ORF1a	1.8440999999999999	4400	L	X	38230.0	34.0	13464.0	T13464-	nsp11	8.0	L	X
hCoV-19/USA/WA-CDC-UW22081123418/2022	ORF1a	1.01037	3123	L	X	49289.0	95.0	9633.0	T9633-	nsp4	360.0	L	X
hCoV-19/USA/WA-CDC-UW22081135640/2022	ORF1a	1.6008499999999999	4400	L	X	34919.0	18.0	13464.0	T13464-	nsp11	8.0	L	X
hCoV-19/USA/WA-CDC-UW22081179817/2022	ORF1a	1.55232	4400	L	X	34851.0	27.0	13464.0	T13464-	nsp11	8.0	L	X
hCoV-19/USA/WA-CDC-UW22081135640/2022	ORF1a	1.18059	3123	L	X	32018.0	73.0	9633.0	T9633-	nsp4	360.0	L	X
hCoV-19/USA/WA-CDC-UW22081141415/2022	ORF1a	1.12436	3123	L	X	41090.0	84.0	9633.0	T9633-	nsp4	360.0	L	X
hCoV-19/USA/OR-CDC-UW22081147370/2022	ORF1a	1.238	3123	L	X	48950.0	18.0	9633.0	T9633-	nsp4	360.0	L	X
hCoV-19/USA/WA-CDC-UW22081577562/2022	ORF1a	1.77168644492729	3596	Q	X	11966.0	212.0	11051.0	C11051T	nsp6	27.0	Q	X
hCoV-19/USA/WA-CDC-UW22081560705/2022	ORF1a	1.23356	3123	L	X	48883.0	12.0	9633.0	T9633-	nsp4	360.0	L	X
hCoV-19/USA/WA-CDC-UW22081549054/2022	ORF1a	1.98753716450128	3569	Q	X	24553.0	488.0	10970.0	C10970T	3C-like_proteinase	306.0	Q	X
hCoV-19/USA/WA-CDC-UW22081549054/2022	ORF1a	1.41753	3123	L	X	49029.0	240.0	9633.0	T9633-	nsp4	360.0	L	X
hCoV-19/USA/WA-CDC-UW22081683768/2022	ORF1a	1.0848615011839802	3596	Q	X	18159.0	197.0	11051.0	C11051T	nsp6	27.0	Q	X
hCoV-19/USA/WA-CDC-UW22081670711/2022	ORF1a	1.04175709697022	990	Q	X	23038.0	240.0	3233.0	C3233T	nsp3	172.0	Q	X
hCoV-19/USA/WA-CDC-UW22081141106/2022	ORF1a	1.1414600000000001	3123	L	X	30750.0	46.0	9633.0	T9633-	nsp4	360.0	L	X
hCoV-19/USA/WA-CDC-UW22081672910/2022	ORF1a	1.23432	3123	L	X	49177.0	18.0	9633.0	T9633-	nsp4	360.0	L	X
hCoV-19/USA/WA-CDC-UW22081616270/2022	ORF1a	1.11855324849296	2567	Q	X	14930.0	167.0	7964.0	C7964T	nsp3	1749.0	Q	X
hCoV-19/USA/WA-CDC-UW22081678049/2022	ORF1a	1.00111234705228	3478	G	X	29667.0	297.0	10697.0	G10697T	3C-like_proteinase	215.0	G	X
hCoV-19/USA/WA-CDC-UW22081678049/2022	ORF1a	1.16808252427184	2478	K	X	19776.0	231.0	7697.0	A7697T	nsp3	1660.0	K	X
hCoV-19/USA/WA-CDC-UW22081678049/2022	ORF1a	1.20381719488706	985	Q	X	22844.0	275.0	3218.0	C3218T	nsp3	167.0	Q	X
hCoV-19/USA/WA-CDC-UW22081678544/2022	ORF1a	7.51860405440082	1687	E	X	15588.0	1172.0	5324.0	G5324T	nsp3	869.0	E	X
hCoV-19/USA/WA-CDC-UW22081691220/2022	ORF1a	1.53592978606692	847	E	X	9115.0	140.0	2804.0	G2804T	nsp3	29.0	E	X
hCoV-19/USA/WA-UW-22081459178/2022	ORF1a	2.7505738332058103	1669	W	X	26140.0	719.0	5272.0	G5272A	nsp3	851.0	W	X
hCoV-19/USA/WA-CDC-UW22081616270/2022	ORF1a	1.16101435991445	2897	Y	X	6546.0	76.0	8956.0	C8956A	nsp4	134.0	Y	X
hCoV-19/USA/WA-CDC-UW22081188678/2022	ORF1a	1.1972500000000001	3123	L	X	31656.0	90.0	9633.0	T9633-	nsp4	360.0	L	X
hCoV-19/USA/WA-CDC-UW22081188678/2022	ORF1a	1.6595700000000002	4400	L	X	34768.0	34.0	13464.0	T13464-	nsp11	8.0	L	X
hCoV-19/USA/WA-CDC-UW22081172794/2022	ORF1a	1.42448	3123	L	X	25483.0	68.0	9633.0	T9633-	nsp4	360.0	L	X
hCoV-19/USA/WA-CDC-UW22081149436/2022	ORF1a	2.21126	4400	L	X	38123.0	22.0	13464.0	T13464-	nsp11	8.0	L	X
hCoV-19/USA/WA-CDC-UW22081149436/2022	ORF1a	1.07882	3123	L	X	43659.0	240.0	9633.0	T9633-	nsp4	360.0	L	X
hCoV-19/USA/WA-CDC-UW22081149436/2022	ORF1a	3.27169	1317	L	X	4921.0	161.0	4215.0	T4215-	nsp3	499.0	L	X
hCoV-19/USA/WA-CDC-UW22081167233/2022	ORF1a	1.4681899999999999	2711	L	X	25746.0	252.0	8397.0	T8397-	nsp3	1893.0	L	X
hCoV-19/USA/WA-CDC-UW22081105807/2022	ORF1a	1.6590799999999999	4400	L	X	22844.0	15.0	13464.0	T13464-	nsp11	8.0	L	X
hCoV-19/USA/WA-CDC-UW22081128983/2022	ORF1a	1.6022100000000001	4400	L	X	34390.0	26.0	13464.0	T13464-	nsp11	8.0	L	X
hCoV-19/USA/WA-CDC-UW22081128983/2022	ORF1a	1.29496	3123	L	X	32588.0	76.0	9633.0	T9633-	nsp4	360.0	L	X
hCoV-19/USA/WA-CDC-UW22081119147/2022	ORF1a	1.54449	4400	L	X	35740.0	23.0	13464.0	T13464-	nsp11	8.0	L	X
hCoV-19/USA/WA-CDC-UW22081119147/2022	ORF1a	1.43778	3123	L	X	31646.0	64.0	9633.0	T9633-	nsp4	360.0	L	X
hCoV-19/USA/WA-CDC-UW22081174739/2022	ORF1a	1.76114	4400	L	X	35829.0	51.0	13464.0	T13464-	nsp11	8.0	L	X
hCoV-19/USA/WA-CDC-UW22081174739/2022	ORF1a	1.2153100000000001	3123	L	X	29046.0	65.0	9633.0	T9633-	nsp4	360.0	L	X
hCoV-19/USA/WA-CDC-UW22081180272/2022	ORF1a	1.6741099999999998	4400	L	X	39185.0	25.0	13464.0	T13464-	nsp11	8.0	L	X
hCoV-19/USA/WA-CDC-UW22081180272/2022	ORF1a	1.06724	3123	L	X	49005.0	85.0	9633.0	T9633-	nsp4	360.0	L	X
hCoV-19/USA/WA-CDC-UW22081149138/2022	ORF1a	1.33158698974023	946	Q	X	9162.0	122.0	3101.0	C3101T	nsp3	128.0	Q	X
hCoV-19/USA/WA-CDC-UW22081140992/2022	ORF1a	1.6631300000000002	4400	L	X	33010.0	33.0	13464.0	T13464-	nsp11	8.0	L	X
hCoV-19/USA/WA-CDC-UW22081140992/2022	ORF1a	1.28927	3123	L	X	25751.0	61.0	9633.0	T9633-	nsp4	360.0	L	X
hCoV-19/USA/WA-CDC-UW22081172794/2022	ORF1a	1.79115	4400	L	X	33833.0	37.0	13464.0	T13464-	nsp11	8.0	L	X
hCoV-19/USA/WA-CDC-UW22081141415/2022	ORF1a	1.41655	4400	L	X	38968.0	15.0	13464.0	T13464-	nsp11	8.0	L	X
hCoV-19/USA/WA-CDC-UW22081169953/2022	ORF1a	1.52838427947598	3036	Q	X	916.0	14.0	9371.0	C9371T	nsp4	273.0	Q	X
hCoV-19/USA/WA-CDC-UW22081148221/2022	ORF1a	1.3972099999999998	3123	L	X	43229.0	279.0	9633.0	T9633-	nsp4	360.0	L	X
hCoV-19/USA/WA-CDC-UW22081170879/2022	ORF1a	1.22632	3123	L	X	23648.0	34.0	9633.0	T9633-	nsp4	360.0	L	X
hCoV-19/USA/WA-CDC-UW22081702525/2022	ORF1a	1.62589	897	L	X	26078.0	423.0	2955.0	T2955-	nsp3	79.0	L	X
hCoV-19/USA/WA-CDC-UW22081787137/2022	ORF1a	1.04156	3123	L	X	38788.0	14.0	9633.0	T9633-	nsp4	360.0	L	X
hCoV-19/USA/WA-CDC-UW22081700987/2022	ORF1a	1.64762	3123	L	X	42789.0	113.0	9633.0	T9633-	nsp4	360.0	L	X
hCoV-19/USA/WA-CDC-UW22081795447/2022	ORF1a	7.79052553663952	3452	Q	X	32424.0	2526.0	10619.0	C10619T	3C-like_proteinase	189.0	Q	X
hCoV-19/USA/OR-UW-22080930744/2022	ORF1a	1.9671500000000002	3123	L	X	49005.0	376.0	9633.0	T9633-	nsp4	360.0	L	X
hCoV-19/USA/OR-UW-22080930744/2022	ORF1a	2.15361061495279	2395	K	X	19595.0	422.0	7448.0	A7448T	nsp3	1577.0	K	X
hCoV-19/USA/NM-UW-22080864388/2022	ORF1a	12.862835985415899	970	Q	X	35381.0	4551.0	3173.0	C3173T	nsp3	152.0	Q	X
hCoV-19/USA/WA-CDC-UW22081631931/2022	ORF1a	1.24852	3123	L	X	49098.0	612.0	9633.0	T9633-	nsp4	360.0	L	X
hCoV-19/USA/OR-UW-22080854231/2022	ORF1a	1.07392	3123	L	X	47024.0	89.0	9633.0	T9633-	nsp4	360.0	L	X
hCoV-19/USA/WA-UW-22081197258/2022	ORF1a	1.08649	3123	L	X	20985.0	38.0	9633.0	T9633-	nsp4	360.0	L	X
hCoV-19/USA/WA-UW-22081094815/2022	ORF1a	1.74632	4400	L	X	34587.0	32.0	13464.0	T13464-	nsp11	8.0	L	X
hCoV-19/USA/WA-UW-22081094815/2022	ORF1a	1.16501	3123	L	X	31502.0	88.0	9633.0	T9633-	nsp4	360.0	L	X
hCoV-19/USA/WA-UW-22081047616/2022	ORF1a	1.3069000000000002	3123	L	X	20124.0	51.0	9633.0	T9633-	nsp4	360.0	L	X
hCoV-19/USA/WA-UW-22080824473/2022	ORF1a	1.3132957256572	556	Q	X	44849.0	589.0	1931.0	C1931T	nsp2	376.0	Q	X
hCoV-19/USA/WA-UW-22080818857/2022	ORF1a	1.2149999999999999	3123	L	X	47078.0	28.0	9633.0	T9633-	nsp4	360.0	L	X
hCoV-19/USA/WA-UW-22080433640/2022	ORF1a	1.11406820573126	3962	E	X	32314.0	360.0	12149.0	G12149T	nsp8	20.0	E	X
hCoV-19/USA/WA-UW-22081197258/2022	ORF1a	1.46959	4400	L	X	26606.0	24.0	13464.0	T13464-	nsp11	8.0	L	X
hCoV-19/USA/WA-CDC-UW22081635122/2022	ORF1a	1.38023970435102	1837	K	X	48977.0	676.0	5774.0	A5774T	nsp3	1019.0	K	X
hCoV-19/USA/WA-CDC-UW22081659619/2022	ORF1a	1.6576454668470901	673	E	X	5912.0	98.0	2282.0	G2282T	nsp2	493.0	E	X
hCoV-19/USA/WA-CDC-UW22081659619/2022	ORF1a	1.41453955942655	3974	E	X	31459.0	445.0	12185.0	G12185T	nsp8	32.0	E	X
hCoV-19/USA/WA-UW-22081022543/2022	ORF1a	1.07569	752	L	X	12829.0	137.0	2520.0	T2520-	nsp2	572.0	L	X
hCoV-19/USA/WA-UW-22081054692/2022	ORF1a	1.12274855193207	314	Q	X	25206.0	283.0	1205.0	C1205T	nsp2	134.0	Q	X
hCoV-19/USA/WA-UW-22081036779/2022	ORF1a	1.71856639247943	1292	Q	X	6808.0	117.0	4139.0	C4139T	nsp3	474.0	Q	X
hCoV-19/USA/WA-UW-22081036779/2022	ORF1a	1.03365687633934	844	E	X	15866.0	164.0	2795.0	G2795T	nsp3	26.0	E	X
hCoV-19/USA/WA-UW-22081747241/2022	ORF1a	4.538254594825631	4007	Q	X	39773.0	1805.0	12284.0	C12284T	nsp8	65.0	Q	X
hCoV-19/USA/WA-UW-22081001334/2022	ORF1a	1.01556	3123	L	X	33676.0	19.0	9633.0	T9633-	nsp4	360.0	L	X
hCoV-19/USA/WA-UW-22081468169/2022	ORF1a	1.12085069693921	3890	Q	X	13918.0	156.0	11933.0	C11933T	nsp7	31.0	Q	X
hCoV-19/USA/WA-UW-22081754912/2022	ORF1a	2.30050094125905	1237	E	X	31341.0	721.0	3974.0	G3974T	nsp3	419.0	E	X
hCoV-19/USA/WA-UW-22081724545/2022	ORF1a	2.96886470613637	4376	W	X	46314.0	1375.0	13393.0	G13393A	nsp10	123.0	W	X
hCoV-19/USA/WA-UW-22081724545/2022	ORF1a	4.1124486813722	444	E	X	14371.0	591.0	1595.0	G1595T	nsp2	264.0	E	X
hCoV-19/USA/WA-UW-22081076151/2022	ORF1a	5.55423203893407	3734	W	X	29383.0	1632.0	11467.0	G11467A	nsp6	165.0	W	X
hCoV-19/USA/WA-UW-22081076151/2022	ORF1a	4.32258570644073	2514	E	X	12747.0	551.0	7805.0	G7805T	nsp3	1696.0	E	X
hCoV-19/USA/WA-UW-22081076151/2022	ORF1a	3.60576923076923	1685	Q	X	14144.0	510.0	5318.0	C5318T	nsp3	867.0	Q	X
hCoV-19/USA/WA-CDC-UW22081540748/2022	ORF1a	1.57305	3123	L	X	49458.0	13.0	9633.0	T9633-	nsp4	360.0	L	X
hCoV-19/USA/WA-CDC-UW22081540748/2022	ORF1a	1.69822330429183	1799	Q	X	49699.0	844.0	5660.0	C5660T	nsp3	981.0	Q	X
hCoV-19/USA/WA-CDC-UW22081169953/2022	ORF1a	1.2703799999999998	3123	L	X	48883.0	209.0	9633.0	T9633-	nsp4	360.0	L	X
hCoV-19/USA/WA-CDC-UW22081592765/2022	ORF1a	1.00343457471883	3659	W	X	44547.0	447.0	11242.0	G11242A	nsp6	90.0	W	X
hCoV-19/USA/WA-UW-22080433640/2022	ORF1a	1.18448	2770	L	X	44239.0	553.0	8574.0	T8574-	nsp4	7.0	L	X
hCoV-19/USA/WA-UW-22080249321/2022	ORF1a	2.14111051470149	4007	Q	X	16767.0	359.0	12284.0	C12284T	nsp8	65.0	Q	X
hCoV-19/USA/WA-CDC-UW22081558286/2022	ORF1a	3.1839128613322103	3826	Q	X	2387.0	76.0	11741.0	C11741T	nsp6	257.0	Q	X
hCoV-19/USA/WA-UW-22081133677/2022	ORF1a	2.7192008879023297	1744	C	X	12614.0	343.0	5497.0	C5497A	nsp3	926.0	C	X
hCoV-19/USA/WA-UW-22081121661/2022	ORF1a	2.9798889198853598	1802	S	X	39431.0	1175.0	5670.0	C5670A	nsp3	984.0	S	X
hCoV-19/USA/WA-UW-22081123413/2022	ORF1a	2.07275	4400	L	X	37390.0	29.0	13464.0	T13464-	nsp11	8.0	L	X
hCoV-19/USA/WA-UW-22081123413/2022	ORF1a	1.09982	3123	L	X	39643.0	85.0	9633.0	T9633-	nsp4	360.0	L	X
hCoV-19/USA/WA-UW-22081191701/2022	ORF1a	1.71348	4400	L	X	36242.0	30.0	13464.0	T13464-	nsp11	8.0	L	X
hCoV-19/USA/WA-UW-22081134249/2022	ORF1a	3.37987	3626	M	X	2722.0	92.0	11141.0	A11141-	nsp6	57.0	M	X
hCoV-19/USA/WA-UW-22081134249/2022	ORF1a	2.7987344852762197	2478	K	X	8218.0	230.0	7697.0	A7697T	nsp3	1660.0	K	X
hCoV-19/USA/WA-UW-22081134249/2022	ORF1a	3.09148	2084	L	X	1585.0	49.0	6516.0	T6516-	nsp3	1266.0	L	X
hCoV-19/USA/WA-UW-22081134249/2022	ORF1a	1.18429385687143	944	S	X	15790.0	187.0	3096.0	C3096A	nsp3	126.0	S	X
hCoV-19/USA/MI-UW-22081152108/2022	ORF1a	1.8105099999999998	4400	L	X	35791.0	27.0	13464.0	T13464-	nsp11	8.0	L	X
hCoV-19/USA/MI-UW-22081152108/2022	ORF1a	1.25	3123	L	X	29280.0	80.0	9633.0	T9633-	nsp4	360.0	L	X
hCoV-19/USA/WA-UW-22081115961/2022	ORF1a	1.7103799999999998	3123	L	X	49112.0	72.0	9633.0	T9633-	nsp4	360.0	L	X
hCoV-19/USA/WA-UW-22081115961/2022	ORF1a	1.24587552622596	1656	W	X	17578.0	219.0	5233.0	G5233A	nsp3	838.0	W	X
hCoV-19/USA/WA-UW-22081168592/2022	ORF1a	1.61801	2711	L	X	2843.0	44.0	8397.0	T8397-	nsp3	1893.0	L	X
hCoV-19/USA/WA-CDC-UW22081180440/2022	ORF1a	1.8358800000000002	4400	L	X	38728.0	25.0	13464.0	T13464-	nsp11	8.0	L	X
hCoV-19/USA/WA-CDC-UW22081116733/2022	ORF1a	1.48191	4400	L	X	36372.0	32.0	13464.0	T13464-	nsp11	8.0	L	X
hCoV-19/USA/WA-UW-22080249321/2022	ORF1a	10.22727272727272	745	E	X	264.0	27.0	2498.0	G2498T	nsp2	565.0	E	X
hCoV-19/USA/WA-CDC-UW22081170879/2022	ORF1a	1.40635	4400	L	X	32140.0	26.0	13464.0	T13464-	nsp11	8.0	L	X
hCoV-19/USA/WA-UW-22081121661/2022	ORF1a	1.2515	3123	L	X	49061.0	121.0	9633.0	T9633-	nsp4	360.0	L	X
hCoV-19/USA/WA-UW-22081121661/2022	ORF1a	1.18211	4400	L	X	35276.0	11.0	13464.0	T13464-	nsp11	8.0	L	X
hCoV-19/USA/WA-UW-22081134249/2022	ORF1a	3.2050478458902596	1815	E	X	23931.0	767.0	5708.0	G5708T	nsp3	997.0	E	X
hCoV-19/USA/WA-UW-22081641963/2022	ORF1a	1.48947	3594	L	X	15106.0	225.0	11046.0	T11046-	nsp6	25.0	L	X
hCoV-19/USA/WA-UW-22081191863/2022	ORF1a	1.2965964343598	2348	Q	X	3085.0	40.0	7307.0	C7307T	nsp3	1530.0	Q	X
hCoV-19/USA/CA-UW-22081196591/2022	ORF1a	1.1191503765761102	212	S	X	47268.0	529.0	900.0	C900A	nsp2	32.0	S	X
hCoV-19/USA/WA-UW-22081162048/2022	ORF1a	3.69399480088253	4340	K	X	45777.0	1691.0	13283.0	A13283T	nsp10	87.0	K	X
hCoV-19/USA/WA-UW-22081107169/2022	ORF1a	1.3253300000000001	4400	L	X	33803.0	24.0	13464.0	T13464-	nsp11	8.0	L	X
hCoV-19/USA/WA-UW-22081107169/2022	ORF1a	1.56008	3123	L	X	49036.0	179.0	9633.0	T9633-	nsp4	360.0	L	X
hCoV-19/USA/WA-UW-22081107169/2022	ORF1a	11.357000000000001	1607	I	X	6507.0	742.0	5084.0	A5084-	nsp3	789.0	I	X
hCoV-19/USA/WA-UW-22081114768/2022	ORF1a	1.06160697325932	621	Y	X	47381.0	503.0	2128.0	T2128G	nsp2	441.0	Y	X
hCoV-19/USA/WA-UW-22081116722/2022	ORF1a	1.00305810397553	3890	Q	X	8175.0	82.0	11933.0	C11933T	nsp7	31.0	Q	X
hCoV-19/USA/WA-UW-22081116722/2022	ORF1a	1.0503040353786601	2353	Y	X	1809.0	19.0	7324.0	T7324G	nsp3	1535.0	Y	X
hCoV-19/USA/WA-UW-22081106514/2022	ORF1a	1.67591	4400	L	X	25956.0	16.0	13464.0	T13464-	nsp11	8.0	L	X
hCoV-19/USA/WA-UW-22081116722/2022	ORF1a	1.18086777531011	998	Q	X	18461.0	218.0	3257.0	C3257T	nsp3	180.0	Q	X
hCoV-19/USA/WA-UW-22081130382/2022	ORF1a	5.11247443762781	2897	Y	X	1467.0	75.0	8956.0	C8956A	nsp4	134.0	Y	X
hCoV-19/USA/WA-UW-22081130382/2022	ORF1a	1.51464528343913	2589	K	X	8979.0	136.0	8030.0	A8030T	nsp3	1771.0	K	X
hCoV-19/USA/WA-UW-22081130382/2022	ORF1a	5.89981253905436	2450	W	X	19204.0	1133.0	7614.0	G7614A	nsp3	1632.0	W	X
hCoV-19/USA/WA-UW-22081112528/2022	ORF1a	2.4705677666299297	1224	Q	X	17243.0	426.0	3935.0	C3935T	nsp3	406.0	Q	X
hCoV-19/USA/WA-UW-22081191863/2022	ORF1a	1.75611	3123	L	X	46694.0	25.0	9633.0	T9633-	nsp4	360.0	L	X
hCoV-19/USA/WA-UW-22081161216/2022	ORF1a	1.26799177518848	1311	E	X	2918.0	37.0	4196.0	G4196T	nsp3	493.0	E	X
hCoV-19/USA/WA-UW-22082114686/2022	ORF1b	1.54046430896072	7036	Q	X	4609.0	71.0	21370.0	C21370T	2'-O-ribose_methyltransferase	238.0	Q	X
hCoV-19/USA/WA-UW-22082232836/2022	ORF1b	1.53523489932885	6857	L	X	23840.0	366.0	20834.0	T20834G	2'-O-ribose_methyltransferase	59.0	L	X
hCoV-19/USA/WA-UW-22082246003/2022	ORF1b	3.09378989261845	6070	Q	X	13317.0	412.0	18472.0	C18472T	3'-to-5'_exonuclease	145.0	Q	X
hCoV-19/USA/WA-UW-22082246003/2022	ORF1b	2.63592371192712	6640	Q	X	17565.0	463.0	20182.0	C20182T	endoRNAse	188.0	Q	X
hCoV-19/USA/WA-UW-22082178033/2022	ORF1b	1.00964	6883	L	X	15253.0	153.0	20912.0	T20912-	2'-O-ribose_methyltransferase	85.0	L	X
hCoV-19/USA/WA-UW-22082793125/2022	ORF1b	14.38631790744466	5855	Q	X	994.0	143.0	17827.0	C17827T	helicase	531.0	Q	X
hCoV-19/USA/WA-UW-22082235196/2022	ORF1b	1.3484523444682799	6023	R	X	19578.0	264.0	18331.0	A18331T	3'-to-5'_exonuclease	98.0	R	X
hCoV-19/USA/WA-UW-22082114686/2022	ORF1b	1.81198615318044	6157	G	X	36976.0	670.0	18733.0	G18733T	3'-to-5'_exonuclease	232.0	G	X
hCoV-19/USA/WA-UW-22082246003/2022	ORF1b	2.7224836128202	6187	Q	X	24867.0	677.0	18823.0	C18823T	3'-to-5'_exonuclease	262.0	Q	X
hCoV-19/USA/WA-UW-22082114686/2022	ORF1b	1.2744426691014201	4616	Q	X	26286.0	335.0	14110.0	C14110T	RNA-dependent_RNA_polymerase_rib_26	224.0	Q	X
hCoV-19/USA/WA-UW-22082136897/2022	ORF1b	1.6173000244120699	5521	E	X	49156.0	795.0	16825.0	G16825T	helicase	197.0	E	X
hCoV-19/USA/WA-UW-22082275698/2022	ORF1b	2.00662443322507	5794	Q	X	31097.0	624.0	17644.0	C17644T	helicase	470.0	Q	X
hCoV-19/USA/WA-UW-22082395737/2022	ORF1b	7.02215117606759	6945	E	X	8758.0	615.0	21097.0	G21097T	2'-O-ribose_methyltransferase	147.0	E	X
hCoV-19/USA/WA-UW-22082295769/2022	ORF1b	1.13084682694264	6678	K	X	34399.0	389.0	20296.0	A20296T	endoRNAse	226.0	K	X
hCoV-19/USA/WA-UW-22082213972/2022	ORF1b	1.7825548478414701	6801	Q	X	22608.0	403.0	20665.0	C20665T	2'-O-ribose_methyltransferase	3.0	Q	X
hCoV-19/USA/WA-UW-22082213972/2022	ORF1b	2.30686695278969	5910	Q	X	3728.0	86.0	17992.0	C17992T	helicase	586.0	Q	X
hCoV-19/USA/WA-UW-22082136897/2022	ORF1b	2.52349251363887	5305	S	X	41609.0	1050.0	16178.0	C16178A	RNA-dependent_RNA_polymerase_rib_26	913.0	S	X
hCoV-19/USA/WA-UW-22082359994/2022	ORF1b	1.96197411003236	5647	K	X	24720.0	485.0	17203.0	A17203T	helicase	323.0	K	X
hCoV-19/USA/WA-UW-22082194252/2022	ORF1b	1.0355486862442	5502	R	X	19410.0	201.0	16768.0	C16768T	helicase	178.0	R	X
hCoV-19/USA/WA-UW-22082263491/2022	ORF1b	1.33975481611208	7062	E	X	11420.0	153.0	21448.0	G21448T	2'-O-ribose_methyltransferase	264.0	E	X
hCoV-19/USA/WA-UW-22082263491/2022	ORF1b	1.95771339075959	5903	R	X	6385.0	125.0	17971.0	A17971T	helicase	579.0	R	X
hCoV-19/USA/WA-UW-22082382096/2022	ORF1b	1.43042912873862	7064	Q	X	1538.0	22.0	21454.0	C21454T	2'-O-ribose_methyltransferase	266.0	Q	X
hCoV-19/USA/WA-UW-22082252619/2022	ORF1b	3.07996429026909	5653	K	X	15682.0	483.0	17221.0	A17221T	helicase	329.0	K	X
hCoV-19/USA/WA-UW-22090272774/2022	ORF1b	1.7317494508306799	5116	Q	X	46889.0	812.0	15610.0	C15610T	RNA-dependent_RNA_polymerase_rib_26	724.0	Q	X
hCoV-19/USA/WA-UW-22081608787/2022	ORF1b	1.32858068697342	7016	Q	X	9258.0	123.0	21310.0	C21310T	2'-O-ribose_methyltransferase	218.0	Q	X
hCoV-19/USA/WA-UW-22082178056/2022	ORF1b	2.3019431988041803	6816	Q	X	23415.0	539.0	20710.0	C20710T	2'-O-ribose_methyltransferase	18.0	Q	X
hCoV-19/USA/WA-UW-22090324490/2022	ORF1b	8.768464964430379	6187	Q	X	49621.0	4351.0	18823.0	C18823T	3'-to-5'_exonuclease	262.0	Q	X
hCoV-19/USA/WA-UW-22083082200/2022	ORF1b	3.57858	6288	I	X	49908.0	1879.0	19126.0	A19126-	3'-to-5'_exonuclease	363.0	I	X
hCoV-19/USA/WA-UW-22082678185/2022	ORF1b	1.5625	6402	C	X	704.0	11.0	19470.0	C19470A	3'-to-5'_exonuclease	477.0	C	X
hCoV-19/USA/WA-UW-22090281981/2022	ORF1b	28.84615384615384	5647	K	X	260.0	75.0	17203.0	A17203T	helicase	323.0	K	X
hCoV-19/USA/WA-UW-22090444954/2022	ORF1b	1.19397	6757	I	X	14992.0	178.0	20533.0	A20533-	endoRNAse	305.0	I	X
hCoV-19/USA/WA-UW-22090272774/2022	ORF1b	1.1489811165211101	4576	Q	X	38817.0	446.0	13990.0	C13990T	RNA-dependent_RNA_polymerase_rib_26	184.0	Q	X
hCoV-19/USA/WA-CDC-UW22090240368/2022	ORF1b	1.21884	5674	S	X	16409.0	202.0	17285.0	C17285-	helicase	350.0	S	X
hCoV-19/USA/WA-CDC-UW22090238913/2022	ORF1b	1.57170923379174	4901	W	X	1527.0	24.0	14967.0	G14967A	RNA-dependent_RNA_polymerase_rib_26	509.0	W	X
hCoV-19/USA/WA-CDC-UW22090227996/2022	ORF1b	1.5670402656704001	6452	Q	X	9636.0	151.0	19618.0	C19618T	3'-to-5'_exonuclease	527.0	Q	X
hCoV-19/USA/WA-UW-22082228473/2022	ORF1b	3.98671096345514	6345	Y	X	301.0	12.0	19299.0	T19299G	3'-to-5'_exonuclease	420.0	Y	X
hCoV-19/USA/WA-CDC-UW22090227996/2022	ORF1b	1.83246073298429	5822	E	X	7258.0	133.0	17728.0	G17728T	helicase	498.0	E	X
hCoV-19/USA/WA-CDC-UW22090439283/2022	ORF1b	1.54062	6404	L	X	1428.0	22.0	19475.0	T19475-	3'-to-5'_exonuclease	479.0	L	X
hCoV-19/USA/WA-CDC-UW22090439283/2022	ORF1b	3.3164465852780696	6127	G	X	36123.0	1198.0	18643.0	G18643T	3'-to-5'_exonuclease	202.0	G	X
hCoV-19/USA/WA-CDC-UW22090461120/2022	ORF1b	4.17989	7045	M	X	7249.0	301.0	21397.0	A21397-	2'-O-ribose_methyltransferase	247.0	M	X
hCoV-19/USA/WA-CDC-UW22090461120/2022	ORF1b	2.18549205275617	6813	Y	X	23656.0	517.0	20703.0	C20703A	2'-O-ribose_methyltransferase	15.0	Y	X
hCoV-19/USA/WA-CDC-UW22090405045/2022	ORF1b	1.02881796559544	5839	Y	X	18079.0	186.0	17781.0	T17781A	helicase	515.0	Y	X
hCoV-19/USA/WA-CDC-UW22090610057/2022	ORF1b	1.16876	7060	L	X	13433.0	157.0	21443.0	T21443-	2'-O-ribose_methyltransferase	262.0	L	X
hCoV-19/USA/WA-CDC-UW22090680793/2022	ORF1b	1.33425206715108	6850	Q	X	15964.0	213.0	20812.0	C20812T	2'-O-ribose_methyltransferase	52.0	Q	X
hCoV-19/USA/WA-CDC-UW22090680793/2022	ORF1b	2.1779597915115403	6127	G	X	16116.0	351.0	18643.0	G18643T	3'-to-5'_exonuclease	202.0	G	X
hCoV-19/USA/WA-UW-22082367427/2022	ORF1b	1.17252467014081	6185	Y	X	36076.0	423.0	18819.0	T18819G	3'-to-5'_exonuclease	260.0	Y	X
hCoV-19/USA/WA-UW-22082000674/2022	ORF1b	6.53561399029869	6826	Q	X	11751.0	768.0	20740.0	C20740T	2'-O-ribose_methyltransferase	28.0	Q	X
hCoV-19/USA/WA-CDC-UW22090255301/2022	ORF1b	1.04269564262978	7004	L	X	9111.0	95.0	21275.0	T21275G	2'-O-ribose_methyltransferase	206.0	L	X
hCoV-19/USA/WA-UW-22082178056/2022	ORF1b	3.4487404014549297	6798	Q	X	22269.0	768.0	20656.0	C20656T	endoRNAse	346.0	Q	X
hCoV-19/USA/WA-UW-22082235196/2022	ORF1b	1.05754777753918	5412	Q	X	18628.0	197.0	16498.0	C16498T	helicase	88.0	Q	X
hCoV-19/USA/WA-UW-22082178056/2022	ORF1b	4.50218552695483	4800	Q	X	20590.0	927.0	14662.0	C14662T	RNA-dependent_RNA_polymerase_rib_26	408.0	Q	X
hCoV-19/USA/WA-UW-22081107169/2022	ORF1b	4.2105667922787	6238	Q	X	26006.0	1095.0	18976.0	C18976T	3'-to-5'_exonuclease	313.0	Q	X
hCoV-19/USA/WA-UW-22081130382/2022	ORF1b	2.02961237730826	6717	L	X	18033.0	366.0	20414.0	T20414A	endoRNAse	265.0	L	X
hCoV-19/USA/WA-UW-22081130382/2022	ORF1b	1.44888	5392	M	X	32646.0	474.0	16438.0	A16438-	helicase	68.0	M	X
hCoV-19/USA/WA-UW-22081641963/2022	ORF1b	1.6647408738819698	4576	Q	X	46734.0	778.0	13990.0	C13990T	RNA-dependent_RNA_polymerase_rib_26	184.0	Q	X
hCoV-19/USA/WA-UW-22081121661/2022	ORF1b	2.4814130795094003	6310	W	X	21117.0	524.0	19194.0	G19194A	3'-to-5'_exonuclease	385.0	W	X
hCoV-19/USA/WA-UW-22081134249/2022	ORF1b	1.20620722369045	6796	K	X	29514.0	356.0	20650.0	A20650T	endoRNAse	344.0	K	X
hCoV-19/USA/WA-UW-22081134249/2022	ORF1b	1.6171020120014101	5521	E	X	45328.0	733.0	16825.0	G16825T	helicase	197.0	E	X
hCoV-19/USA/WA-UW-22081115961/2022	ORF1b	1.0520399999999999	7004	L	X	17775.0	74.0	21275.0	T21275-	2'-O-ribose_methyltransferase	206.0	L	X
hCoV-19/USA/WA-UW-22081168592/2022	ORF1b	1.24275062137531	4965	Q	X	1207.0	15.0	15157.0	C15157T	RNA-dependent_RNA_polymerase_rib_26	573.0	Q	X
hCoV-19/USA/WA-CDC-UW22081193877/2022	ORF1b	1.67726227512511	4672	L	X	7393.0	124.0	14279.0	T14279A	RNA-dependent_RNA_polymerase_rib_26	280.0	L	X
hCoV-19/USA/WA-CDC-UW22081193877/2022	ORF1b	1.08958837772397	4660	W	X	6608.0	72.0	14243.0	G14243A	RNA-dependent_RNA_polymerase_rib_26	268.0	W	X
hCoV-19/USA/OR-CDC-UW22081185782/2022	ORF1b	1.44524735964424	5324	Q	X	43176.0	624.0	16234.0	C16234T	RNA-dependent_RNA_polymerase_rib_26	932.0	Q	X
hCoV-19/USA/WA-CDC-UW22081577562/2022	ORF1b	1.08348312362692	5872	Q	X	20028.0	217.0	17878.0	C17878T	helicase	548.0	Q	X
hCoV-19/USA/WA-CDC-UW22081549054/2022	ORF1b	1.24845233182005	5567	Q	X	48460.0	605.0	16963.0	C16963T	helicase	243.0	Q	X
hCoV-19/USA/WA-CDC-UW22081683768/2022	ORF1b	1.6175100000000002	5820	V	X	16445.0	266.0	17722.0	G17722-	helicase	496.0	V	X
hCoV-19/USA/WA-CDC-UW22081649341/2022	ORF1b	1.08273748723186	6680	E	X	9790.0	106.0	20302.0	G20302T	endoRNAse	228.0	E	X
hCoV-19/USA/WA-CDC-UW22081669401/2022	ORF1b	1.03643790517609	5364	K	X	49207.0	510.0	16354.0	A16354T	helicase	40.0	K	X
hCoV-19/USA/WA-CDC-UW22081669401/2022	ORF1b	2.08978328173374	4847	Y	X	1292.0	27.0	14805.0	C14805A	RNA-dependent_RNA_polymerase_rib_26	455.0	Y	X
hCoV-19/USA/WA-CDC-UW22081667761/2022	ORF1b	1.16188823959094	5309	E	X	43808.0	509.0	16189.0	G16189T	RNA-dependent_RNA_polymerase_rib_26	917.0	E	X
hCoV-19/USA/WA-CDC-UW22081612354/2022	ORF1b	1.02923976608187	6677	Y	X	25650.0	264.0	20295.0	T20295G	endoRNAse	225.0	Y	X
hCoV-19/USA/WA-UW-22082178056/2022	ORF1b	3.3365397828775496	5794	Q	X	36385.0	1214.0	17644.0	C17644T	helicase	470.0	Q	X
hCoV-19/USA/WA-UW-22081162048/2022	ORF1b	3.9414872003250703	5699	E	X	49220.0	1940.0	17359.0	G17359T	helicase	375.0	E	X
hCoV-19/USA/WA-UW-22080616500/2022	ORF1b	31.88940092165898	6639	Q	X	1085.0	346.0	20179.0	C20179T	endoRNAse	187.0	Q	X
hCoV-19/USA/WA-CDC-UW22081568768/2022	ORF1b	1.21507623248974	6179	Q	X	38763.0	471.0	18799.0	C18799T	3'-to-5'_exonuclease	254.0	Q	X
hCoV-19/USA/WA-CDC-UW22081795447/2022	ORF1b	3.83064094794257	5181	Q	X	47851.0	1833.0	15805.0	C15805T	RNA-dependent_RNA_polymerase_rib_26	789.0	Q	X
hCoV-19/USA/WA-UW-22080824473/2022	ORF1b	1.10830709992975	5486	E	X	38437.0	426.0	16720.0	G16720T	helicase	162.0	E	X
hCoV-19/USA/WA-CDC-UW22082799438/2022	ORF1b	1.3772025808399	5502	R	X	26503.0	365.0	16768.0	C16768T	helicase	178.0	R	X
hCoV-19/USA/WA-CDC-UW22082762725/2022	ORF1b	5.88566600957476	5513	K	X	35510.0	2090.0	16801.0	A16801T	helicase	189.0	K	X
hCoV-19/USA/WA-UW-22081081053/2022	ORF1b	2.27175616009115	6813	Y	X	14042.0	319.0	20703.0	C20703A	2'-O-ribose_methyltransferase	15.0	Y	X
hCoV-19/USA/WA-UW-22081081053/2022	ORF1b	2.73378458303213	5267	Q	X	45651.0	1248.0	16063.0	C16063T	RNA-dependent_RNA_polymerase_rib_26	875.0	Q	X
hCoV-19/USA/WA-UW-22080923213/2022	ORF1b	1.07179312691391	7016	Q	X	11756.0	126.0	21310.0	C21310T	2'-O-ribose_methyltransferase	218.0	Q	X
hCoV-19/USA/WA-UW-22081054692/2022	ORF1b	1.0674700000000001	7004	L	X	14895.0	17.0	21275.0	T21275-	2'-O-ribose_methyltransferase	206.0	L	X
hCoV-19/USA/WA-UW-22081078380/2022	ORF1b	2.27912211592571	7016	Q	X	10662.0	243.0	21310.0	C21310T	2'-O-ribose_methyltransferase	218.0	Q	X
hCoV-19/USA/WA-UW-22081078380/2022	ORF1b	2.49457700650759	6383	Q	X	922.0	23.0	19411.0	C19411T	3'-to-5'_exonuclease	458.0	Q	X
hCoV-19/USA/WA-UW-22081000226/2022	ORF1b	1.07801936780559	7001	E	X	10946.0	118.0	21265.0	G21265T	2'-O-ribose_methyltransferase	203.0	E	X
hCoV-19/USA/WA-UW-22081724545/2022	ORF1b	6.23922	7060	L	X	13335.0	836.0	21443.0	T21443-	2'-O-ribose_methyltransferase	262.0	L	X
hCoV-19/USA/WA-UW-22081427670/2022	ORF1b	1.31749898497766	5125	R	X	49260.0	649.0	15637.0	A15637T	RNA-dependent_RNA_polymerase_rib_26	733.0	R	X
hCoV-19/USA/WA-CDC-UW22081410490/2022	ORF1b	1.2623551623292402	5418	K	X	27013.0	341.0	16516.0	A16516T	helicase	94.0	K	X
hCoV-19/USA/WA-UW-22081076151/2022	ORF1b	3.49256159925616	5677	E	X	17208.0	601.0	17293.0	G17293T	helicase	353.0	E	X
hCoV-19/USA/WA-CDC-UW22081711909/2022	ORF1b	2.76757	6883	L	X	35121.0	979.0	20912.0	T20912-	2'-O-ribose_methyltransferase	85.0	L	X
hCoV-19/USA/WA-CDC-UW22081702525/2022	ORF1b	1.19232235922206	4554	W	X	39335.0	469.0	13925.0	G13925A	RNA-dependent_RNA_polymerase_rib_26	162.0	W	X
hCoV-19/USA/WA-CDC-UW22081711909/2022	ORF1b	1.01496540583376	6821	E	X	32809.0	333.0	20725.0	G20725T	2'-O-ribose_methyltransferase	23.0	E	X
hCoV-19/USA/WA-CDC-UW22081702525/2022	ORF1b	1.27217251900501	5386	Q	X	38674.0	492.0	16420.0	C16420T	helicase	62.0	Q	X
hCoV-19/USA/WA-CDC-UW22081702525/2022	ORF1b	5.80152671755725	5073	S	X	655.0	38.0	15482.0	C15482A	RNA-dependent_RNA_polymerase_rib_26	681.0	S	X
hCoV-19/USA/WA-CDC-UW22081631931/2022	ORF1b	2.5401069518716497	4749	Q	X	43384.0	1102.0	14509.0	C14509T	RNA-dependent_RNA_polymerase_rib_26	357.0	Q	X
hCoV-19/USA/WA-CDC-UW22081631931/2022	ORF1b	1.9501735756585599	5864	E	X	29382.0	573.0	17854.0	G17854T	helicase	540.0	E	X
hCoV-19/USA/WA-CDC-UW22081667516/2022	ORF1b	1.4855500000000001	6974	W	X	19656.0	307.0	21186.0	G21186-	2'-O-ribose_methyltransferase	176.0	W	X
hCoV-19/USA/WA-CDC-UW22081540748/2022	ORF1b	3.07742854013799	5009	W	X	9131.0	281.0	15290.0	G15290A	RNA-dependent_RNA_polymerase_rib_26	617.0	W	X
hCoV-19/USA/WA-UW-22082246003/2022	S	1.99985664110099	506	Q	X	13951.0	279.0	23078.0	C23078T	-
hCoV-19/USA/WA-UW-22082114686/2022	S	1.06661300060374	1086	K	X	9938.0	106.0	24818.0	A24818T	-
hCoV-19/USA/WA-UW-22082919021/2022	S	1.3836165608259101	949	Q	X	28187.0	390.0	24407.0	C24407T	-
hCoV-19/USA/WA-UW-22082919021/2022	S	1.15648201027984	895	Q	X	21012.0	243.0	24245.0	C24245T	-
hCoV-19/USA/WA-UW-22082232836/2022	S	1.53820148749154	173	Q	X	5916.0	91.0	22079.0	C22079T	-
hCoV-19/USA/WA-UW-22082203466/2022	S	3.0629534691749503	23	Q	X	23017.0	705.0	21629.0	C21629T	-
hCoV-19/USA/WA-UW-22082127004/2022	S	1.6209476309226902	311	G	X	802.0	13.0	22493.0	G22493T	-
hCoV-19/USA/WA-UW-22082213794/2022	S	5.36912751677852	471	E	X	596.0	32.0	22973.0	G22973T	-
hCoV-19/USA/WA-UW-22082213972/2022	S	1.22796147130062	836	Q	X	17753.0	218.0	24068.0	C24068T	-
hCoV-19/USA/WA-UW-22082359994/2022	S	1.07151456778232	183	Q	X	8306.0	89.0	22109.0	C22109T	-
hCoV-19/USA/WA-CDC-UW22082777120/2022	S	1.5921299592259401	633	W	X	30902.0	492.0	23461.0	G23461A	-
hCoV-19/USA/WA-UW-22082246003/2022	S	2.10384356035064	779	Q	X	7415.0	156.0	23897.0	C23897T	-
hCoV-19/USA/WA-CDC-UW22082931363/2022	S	1.5630196208846	1206	Y	X	21049.0	329.0	25180.0	T25180G	-
hCoV-19/USA/WA-UW-22082229908/2022	S	1.04456824512534	414	Q	X	1436.0	15.0	22802.0	C22802T	-
hCoV-19/USA/WA-UW-22082000674/2022	S	3.41543067083957	895	Q	X	7349.0	251.0	24245.0	C24245T	-
hCoV-19/USA/WA-UW-22090214689/2022	S	1.15022310361923	1113	Q	X	10085.0	116.0	24899.0	C24899T	-
hCoV-19/USA/WA-CDC-UW22090629727/2022	S	1.3496192414989001	633	W	X	39789.0	537.0	23461.0	G23461A	-
hCoV-19/USA/WA-CDC-UW22082966848/2022	S	1.02624827313992	204	Y	X	5067.0	52.0	22174.0	T22174G	-
hCoV-19/USA/WA-UW-22082947224/2022	S	1.0409217322208901	563	Q	X	25170.0	262.0	23249.0	C23249T	-
hCoV-19/USA/WA-UW-22082448145/2022	S	4.31216501542959	1106	Q	X	12314.0	531.0	24878.0	C24878T	-
hCoV-19/USA/HI-UW-22082437201/2022	S	1.10815130527437	872	Q	X	9385.0	104.0	24176.0	C24176T	-
hCoV-19/USA/WA-UW-22090281981/2022	S	8.50131463628396	1113	Q	X	7987.0	679.0	24899.0	C24899T	-
hCoV-19/USA/WA-UW-22090214689/2022	S	1.28171177374079	607	Q	X	37762.0	484.0	23381.0	C23381T	-
hCoV-19/USA/WA-CDC-UW22090680793/2022	S	1.42317380352644	613	Q	X	31760.0	452.0	23399.0	C23399T	-
hCoV-19/USA/WA-UW-22090214689/2022	S	1.03609048523571	52	Q	X	17373.0	180.0	21716.0	C21716T	-
hCoV-19/USA/WA-UW-22090306294/2022	S	3.7789865445176	218	Q	X	3493.0	132.0	22214.0	C22214T	-
hCoV-19/USA/WA-CDC-UW22090317494/2022	S	1.0917923189765	628	Q	X	41583.0	454.0	23444.0	C23444T	-
hCoV-19/USA/WA-CDC-UW22090439283/2022	S	1.01839453097469	1073	K	X	28378.0	289.0	24779.0	A24779T	-
hCoV-19/USA/WA-CDC-UW22090439283/2022	S	1.13350628617042	564	Q	X	25055.0	284.0	23252.0	C23252T	-
hCoV-19/USA/WA-CDC-UW22090457513/2022	S	6.66666666666666	414	Q	X	480.0	32.0	22802.0	C22802T	-
hCoV-19/USA/WA-CDC-UW22090697926/2022	S	1.13565108339719	992	Q	X	28706.0	326.0	24536.0	C24536T	-
hCoV-19/USA/WA-UW-22090306294/2022	S	4.29162245848039	633	W	X	46183.0	1982.0	23461.0	G23461A	-
hCoV-19/USA/WA-CDC-UW22082923376/2022	S	2.62642101136809	773	E	X	5102.0	134.0	23879.0	G23879T	-
hCoV-19/USA/WA-UW-22081754912/2022	S	1.1099668154251	1005	Q	X	26217.0	291.0	24575.0	C24575T	-
hCoV-19/USA/WA-UW-22081760445/2022	S	1.20618473245365	836	Q	X	12353.0	149.0	24068.0	C24068T	-
hCoV-19/USA/WA-CDC-UW22082924592/2022	S	5.558598028477539	474	Q	X	7304.0	406.0	22982.0	C22982T	-
hCoV-19/USA/WA-CDC-UW22081612354/2022	S	2.6787812328659797	784	Q	X	12767.0	342.0	23912.0	C23912T	-
hCoV-19/USA/WA-CDC-UW22081669401/2022	S	1.6822429906542	1113	Q	X	16050.0	270.0	24899.0	C24899T	-
hCoV-19/USA/WA-CDC-UW22081549054/2022	S	1.14877868245743	1002	Q	X	33775.0	388.0	24566.0	C24566T	-
hCoV-19/USA/WA-CDC-UW22081568768/2022	S	1.05867777902916	474	Q	X	8879.0	94.0	22982.0	C22982T	-
hCoV-19/USA/WA-CDC-UW22081595826/2022	S	1.18343195266272	378	K	X	1183.0	14.0	22694.0	A22694T	-
hCoV-19/USA/WA-CDC-UW22081149436/2022	S	1.6333103289625	173	Q	X	4347.0	71.0	22079.0	C22079T	-
hCoV-19/USA/WA-UW-22081168592/2022	S	3.06776556776556	1014	R	X	2184.0	67.0	24602.0	A24602T	-
hCoV-19/USA/WA-UW-22081134249/2022	S	3.0485007715084	674	Y	X	23979.0	731.0	23584.0	T23584A	-
hCoV-19/USA/WA-UW-22081130382/2022	S	1.33464251945596	965	Q	X	27498.0	367.0	24455.0	C24455T	-
hCoV-19/USA/WA-UW-22081116722/2022	S	1.18200661027393	1207	E	X	17851.0	211.0	25181.0	G25181T	-
hCoV-19/USA/WA-UW-22081116722/2022	S	1.18428334255672	1208	Q	X	18070.0	214.0	25184.0	C25184T	-
hCoV-19/USA/WA-UW-22081107169/2022	S	5.172690763052199	959	L	X	6225.0	322.0	24438.0	T24438A	-
hCoV-19/USA/WA-UW-22080433640/2022	S	1.32410578722502	1208	Q	X	28321.0	375.0	25184.0	C25184T	-
hCoV-19/USA/WA-UW-22080824473/2022	S	1.36103151862464	787	Q	X	6980.0	95.0	23921.0	C23921T	-
hCoV-19/USA/WA-UW-22081641963/2022	S	1.33035587019527	1071	Q	X	21047.0	280.0	24773.0	C24773T	-
hCoV-19/USA/OR-UW-22080643405/2022	S	2.54561726246706	836	Q	X	20113.0	512.0	24068.0	C24068T	-
hCoV-19/USA/WA-UW-22081760445/2022	S	1.65227187382651	183	Q	X	2663.0	44.0	22109.0	C22109T	-
hCoV-19/USA/OR-UW-22080525506/2022	S	1.04391648668106	1002	Q	X	27780.0	290.0	24566.0	C24566T	-
hCoV-19/USA/WA-UW-22081427670/2022	S	1.7728168089297398	181	G	X	4569.0	81.0	22103.0	G22103T	-
hCoV-19/USA/WA-UW-22081421940/2022	S	3.29362298528381	1071	Q	X	14270.0	470.0	24773.0	C24773T	-
hCoV-19/USA/WA-UW-22081054692/2022	S	2.11440747418455	773	E	X	6101.0	129.0	23879.0	G23879T	-
hCoV-19/USA/WA-CDC-UW22081540748/2022	S	2.5630207783989	1037	S	X	28443.0	729.0	24672.0	C24672A	-
hCoV-19/USA/WA-CDC-UW22081659619/2022	S	1.37827093617578	644	Q	X	45782.0	631.0	23492.0	C23492T	-
hCoV-19/USA/WA-UW-22081549453/2022	S	31.94409989249979	14	Q	X	12093.0	3863.0	21602.0	C21602T	-
hCoV-19/USA/WA-CDC-UW22081659619/2022	S	1.11211016989257	91	Y	X	21131.0	235.0	21835.0	T21835A	-
hCoV-19/USA/WA-CDC-UW22081635122/2022	S	1.1760752688172	1267	G	X	29760.0	350.0	25361.0	G25361T	-
hCoV-19/USA/WA-CDC-UW22081631931/2022	S	1.07962952814161	957	Q	X	18247.0	197.0	24431.0	C24431T	-
hCoV-19/USA/WA-CDC-UW22081711909/2022	S	2.02761469884757	992	Q	X	36792.0	746.0	24536.0	C24536T	-
hCoV-19/USA/WA-CDC-UW22081711909/2022	S	2.47979	110	L	X	11009.0	273.0	21891.0	T21891-	-
hCoV-19/USA/WA-CDC-UW22081766801/2022	S	3.44662844662844	677	Q	X	14652.0	505.0	23591.0	C23591T	-
hCoV-19/USA/WA-UW-22082448145/2022	ORF3a	1.26498002663115	11	G	X	19526.0	247.0	25423.0	G25423T	-
hCoV-19/USA/WA-UW-22090290904/2022	ORF3a	1.27874369040942	45	W	X	8915.0	114.0	25527.0	G25527A	-
hCoV-19/USA/WA-UW-22081112528/2022	ORF3a	1.75298501787208	211	Y	X	26298.0	461.0	26025.0	T26025G	-
hCoV-19/USA/WA-UW-22082275698/2022	ORF3a	1.55665024630541	198	K	X	20300.0	316.0	25984.0	A25984T	-
	E
hCoV-19/USA/WA-CDC-UW22090318021/2022	M	1.53582492914112	111	S	X	30342.0	466.0	26854.0	C26854A	-
hCoV-19/USA/WA-UW-22082000674/2022	M	7.59206798866855	18	E	X	1765.0	134.0	26574.0	G26574T	-
hCoV-19/USA/WA-UW-22082228473/2022	M	2.29081903414116	50	K	X	11306.0	259.0	26670.0	A26670T	-
hCoV-19/USA/WA-UW-22082213794/2022	M	3.5902345619913802	18	E	X	2089.0	75.0	26574.0	G26574T	-
hCoV-19/USA/WA-UW-22082205859/2022	M	2.867767198152	92	W	X	35498.0	1018.0	26798.0	G26798A	-
hCoV-19/USA/WA-UW-22082127004/2022	M	1.6637843640049998	58	W	X	16769.0	279.0	26695.0	G26695A	-
hCoV-19/USA/WA-UW-22081549453/2022	M	26.59574468085106	18	E	X	1316.0	350.0	26574.0	G26574T	-
hCoV-19/USA/WA-CDC-UW22081631931/2022	M	1.4763779527559	173	S	X	7112.0	105.0	27040.0	C27040A	-
hCoV-19/USA/WA-CDC-UW22081702525/2022	M	1.27478753541076	92	W	X	21886.0	279.0	26798.0	G26798A	-
hCoV-19/USA/WA-UW-22082206512/2022	M	1.2811387900355802	173	S	X	2810.0	36.0	27040.0	C27040A	-
hCoV-19/USA/WA-UW-22081427670/2022	ORF6	1.20840304889384	55	E	X	43032.0	520.0	27364.0	G27364T	-
hCoV-19/USA/HI-UW-22082437201/2022	ORF6	3.90748857595822	8	Q	X	21446.0	838.0	27223.0	C27223T	-
hCoV-19/USA/WA-CDC-UW22081112571/2022	ORF7a	1.17309	31	L	X	29239.0	22.0	27485.0	T27485-	-
hCoV-19/USA/WA-UW-22082479001/2022	ORF7a	1.3082352941176398	90	Q	X	10625.0	139.0	27661.0	C27661T	-
hCoV-19/USA/WA-UW-22082235196/2022	ORF7a	1.2012012012011999	76	Q	X	8658.0	104.0	27619.0	C27619T	-
hCoV-19/USA/WA-UW-22082213972/2022	ORF7a	3.5747883349012204	83	S	X	1063.0	38.0	27641.0	C27641G	-
hCoV-19/USA/WA-UW-22081010238/2022	ORF7a	16.12937210282343	62	Q	X	9492.0	1531.0	27577.0	C27577T	-
hCoV-19/USA/WA-UW-22081036779/2022	ORF7a	1.2884753042233301	21	Q	X	26543.0	342.0	27454.0	C27454T	-
hCoV-19/USA/WA-CDC-UW22081795447/2022	ORF7a	2.11650485436893	94	Q	X	5150.0	109.0	27673.0	C27673T	-
hCoV-19/USA/WA-UW-22081094815/2022	ORF7a	1.0411	31	L	X	27471.0	30.0	27485.0	T27485-	-
hCoV-19/USA/WA-CDC-UW22081179817/2022	ORF7a	1.1276599999999999	31	L	X	20751.0	21.0	27485.0	T27485-	-
hCoV-19/USA/WA-CDC-UW22081130547/2022	ORF7a	1.07346	31	L	X	26177.0	17.0	27485.0	T27485-	-
hCoV-19/USA/WA-CDC-UW22081173162/2022	ORF7a	1.10422	31	L	X	31425.0	16.0	27485.0	T27485-	-
hCoV-19/USA/WA-CDC-UW22081125518/2022	ORF7a	1.18418	31	L	X	25165.0	19.0	27485.0	T27485-	-
hCoV-19/USA/WA-CDC-UW22081119147/2022	ORF7a	1.0230899999999998	31	L	X	24729.0	17.0	27485.0	T27485-	-
hCoV-19/USA/WA-CDC-UW22081180272/2022	ORF7a	1.08809	31	L	X	34648.0	18.0	27485.0	T27485-	-
hCoV-19/USA/WA-CDC-UW22081172794/2022	ORF7a	1.065	31	L	X	23568.0	12.0	27485.0	T27485-	-
hCoV-19/USA/WA-UW-22082134021/2022	ORF7b	2.06533427268345	35	Q	X	26969.0	557.0	27858.0	C27858T	-
hCoV-19/USA/WA-UW-22082206182/2022	ORF7b	5.61042663679869	35	Q	X	49105.0	2755.0	27858.0	C27858T	-
hCoV-19/USA/WA-UW-22082114686/2022	ORF7b	1.4039899999999998	14	L	X	36325.0	12.0	27796.0	T27796-	-
hCoV-19/USA/WA-CDC-UW22081106258/2022	ORF7b	3.79795	14	L	X	29042.0	11.0	27796.0	T27796-	-
hCoV-19/USA/WA-CDC-UW22082918381/2022	ORF7b	2.29658	14	L	X	46591.0	16.0	27796.0	T27796-	-
hCoV-19/USA/MI-UW-22081152108/2022	ORF7b	3.76544	14	L	X	21538.0	17.0	27796.0	T27796-	-
hCoV-19/USA/WA-UW-22081168592/2022	ORF7b	4.13946	14	L	X	33845.0	19.0	27796.0	T27796-	-
hCoV-19/USA/WA-CDC-UW22081180440/2022	ORF7b	2.699	14	L	X	36495.0	24.0	27796.0	T27796-	-
hCoV-19/USA/WA-CDC-UW22081116733/2022	ORF7b	3.5269799999999996	14	L	X	27559.0	20.0	27796.0	T27796-	-
hCoV-19/USA/WA-CDC-UW22081170879/2022	ORF7b	4.10366	14	L	X	18252.0	11.0	27796.0	T27796-	-
hCoV-19/USA/WA-CDC-UW22081179817/2022	ORF7b	3.7134899999999997	14	L	X	25744.0	15.0	27796.0	T27796-	-
hCoV-19/USA/WA-CDC-UW22081101324/2022	ORF7b	3.6536899999999997	14	L	X	33473.0	37.0	27796.0	T27796-	-
hCoV-19/USA/WA-CDC-UW22081124106/2022	ORF7b	3.9053299999999997	14	L	X	18718.0	11.0	27796.0	T27796-	-
hCoV-19/USA/WA-CDC-UW22081127713/2022	ORF7b	3.30617	14	L	X	30186.0	18.0	27796.0	T27796-	-
hCoV-19/USA/WA-CDC-UW22081111589/2022	ORF7b	4.26893	14	L	X	21879.0	14.0	27796.0	T27796-	-
hCoV-19/USA/WA-CDC-UW22081112571/2022	ORF7b	3.29056	14	L	X	34523.0	34.0	27796.0	T27796-	-
hCoV-19/USA/WA-CDC-UW22081101185/2022	ORF7b	3.20211	14	L	X	32947.0	20.0	27796.0	T27796-	-
hCoV-19/USA/WA-CDC-UW22081119145/2022	ORF7b	3.5523	14	L	X	23900.0	15.0	27796.0	T27796-	-
hCoV-19/USA/WA-CDC-UW22081119787/2022	ORF7b	3.38379	14	L	X	19091.0	20.0	27796.0	T27796-	-
hCoV-19/USA/WA-CDC-UW22081148221/2022	ORF7b	3.0987299999999998	14	L	X	29625.0	18.0	27796.0	T27796-	-
hCoV-19/USA/WA-UW-22082359994/2022	ORF7b	1.01006	14	L	X	49898.0	12.0	27796.0	T27796-	-
hCoV-19/USA/WA-CDC-UW22081137677/2022	ORF7b	3.8869800000000003	14	L	X	31747.0	19.0	27796.0	T27796-	-
hCoV-19/USA/WA-CDC-UW22081117472/2022	ORF7b	2.88846	14	L	X	26000.0	11.0	27796.0	T27796-	-
hCoV-19/USA/WA-CDC-UW22081102100/2022	ORF7b	3.60153	14	L	X	32986.0	13.0	27796.0	T27796-	-
hCoV-19/USA/WA-CDC-UW22081135640/2022	ORF7b	3.30718	14	L	X	32626.0	20.0	27796.0	T27796-	-
hCoV-19/USA/WA-CDC-UW22081149436/2022	ORF7b	3.55298	14	L	X	28258.0	11.0	27796.0	T27796-	-
hCoV-19/USA/WA-CDC-UW22081128983/2022	ORF7b	4.50591	14	L	X	23680.0	34.0	27796.0	T27796-	-
hCoV-19/USA/WA-CDC-UW22081174739/2022	ORF7b	4.11254	14	L	X	20401.0	21.0	27796.0	T27796-	-
hCoV-19/USA/WA-CDC-UW22081198575/2022	ORF7b	3.32575	14	L	X	28114.0	11.0	27796.0	T27796-	-
hCoV-19/USA/WA-CDC-UW22081180272/2022	ORF7b	3.8253299999999997	14	L	X	37121.0	27.0	27796.0	T27796-	-
hCoV-19/USA/WA-CDC-UW22081149138/2022	ORF7b	3.72057	14	L	X	32495.0	47.0	27796.0	T27796-	-
hCoV-19/USA/WA-CDC-UW22081140992/2022	ORF7b	3.98324	14	L	X	20762.0	14.0	27796.0	T27796-	-
hCoV-19/USA/WA-CDC-UW22081172794/2022	ORF7b	4.37606	14	L	X	22326.0	12.0	27796.0	T27796-	-
hCoV-19/USA/WA-CDC-UW22081141106/2022	ORF7b	3.6883100000000004	14	L	X	24781.0	21.0	27796.0	T27796-	-
hCoV-19/USA/WA-UW-22081123413/2022	ORF7b	3.64162	14	L	X	18316.0	22.0	27796.0	T27796-	-
hCoV-19/USA/WA-UW-22081106514/2022	ORF7b	1.22097	22	L	X	14251.0	15.0	27820.0	T27820-	-
hCoV-19/USA/WA-CDC-UW22081173162/2022	ORF7b	3.8847899999999997	14	L	X	33052.0	20.0	27796.0	T27796-	-
hCoV-19/USA/WA-UW-22080616500/2022	ORF7b	4.33946	22	L	X	46273.0	2001.0	27820.0	T27820-	-
hCoV-19/USA/WA-UW-22081094815/2022	ORF7b	3.6337099999999998	14	L	X	26034.0	24.0	27796.0	T27796-	-
hCoV-19/USA/WA-CDC-UW22082714758/2022	ORF8	1.15446999332124	45	W	X	20962.0	242.0	28028.0	G28028A	-
hCoV-19/USA/WA-UW-22082361221/2022	ORF8	19.56829552248198	64	E	X	31781.0	6219.0	28083.0	G28083T	-
hCoV-19/USA/WA-CDC-UW22081123418/2022	ORF8	3.5192099999999997	109	L	X	40492.0	24.0	28219.0	T28219-	-
hCoV-19/USA/WA-CDC-UW22081173162/2022	ORF8	3.19555	109	L	X	28790.0	19.0	28219.0	T28219-	-
hCoV-19/USA/WA-CDC-UW22081137677/2022	ORF8	3.27419	109	L	X	26266.0	17.0	28219.0	T28219-	-
hCoV-19/USA/WA-CDC-UW22081125518/2022	ORF8	2.64898	109	L	X	22386.0	13.0	28219.0	T28219-	-
hCoV-19/USA/WA-CDC-UW22081147901/2022	ORF8	2.99381	109	L	X	29561.0	23.0	28219.0	T28219-	-
hCoV-19/USA/WA-CDC-UW22081135640/2022	ORF8	3.0763700000000003	109	L	X	30783.0	15.0	28219.0	T28219-	-
hCoV-19/USA/WA-CDC-UW22081141415/2022	ORF8	3.0551399999999997	109	L	X	26480.0	27.0	28219.0	T28219-	-
hCoV-19/USA/WA-CDC-UW22081128983/2022	ORF8	3.56376	109	L	X	21887.0	17.0	28219.0	T28219-	-
hCoV-19/USA/WA-CDC-UW22081188678/2022	ORF8	3.27936	109	L	X	21925.0	17.0	28219.0	T28219-	-
hCoV-19/USA/WA-CDC-UW22081119145/2022	ORF8	3.18521	109	L	X	21694.0	19.0	28219.0	T28219-	-
hCoV-19/USA/WA-CDC-UW22081101185/2022	ORF8	2.59424	109	L	X	29951.0	15.0	28219.0	T28219-	-
hCoV-19/USA/WA-CDC-UW22081112571/2022	ORF8	3.3996600000000003	109	L	X	35180.0	50.0	28219.0	T28219-	-
hCoV-19/USA/WA-CDC-UW22081141106/2022	ORF8	3.58652	109	L	X	21302.0	20.0	28219.0	T28219-	-
hCoV-19/USA/WA-CDC-UW22081127713/2022	ORF8	3.10818	109	L	X	25449.0	26.0	28219.0	T28219-	-
hCoV-19/USA/WA-UW-22081036779/2022	ORF8	1.20319	109	L	X	34658.0	13.0	28219.0	T28219-	-
hCoV-19/USA/WA-UW-22081197258/2022	ORF8	3.3966299999999996	109	L	X	12218.0	12.0	28219.0	T28219-	-
hCoV-19/USA/WA-CDC-UW22081111589/2022	ORF8	2.9206	109	L	X	19585.0	15.0	28219.0	T28219-	-
hCoV-19/USA/WA-UW-22081107169/2022	ORF8	3.4750499999999995	109	L	X	36057.0	25.0	28219.0	T28219-	-
hCoV-19/USA/WA-UW-22081121661/2022	ORF8	3.40657	109	L	X	40187.0	12.0	28219.0	T28219-	-
hCoV-19/USA/WA-UW-22081123413/2022	ORF8	3.39965	109	L	X	22267.0	27.0	28219.0	T28219-	-
hCoV-19/USA/WA-UW-22081191701/2022	ORF8	3.2135499999999997	109	L	X	21845.0	28.0	28219.0	T28219-	-
hCoV-19/USA/WA-UW-22081094815/2022	ORF8	3.06526	109	L	X	20977.0	23.0	28219.0	T28219-	-
hCoV-19/USA/WA-CDC-UW22081116733/2022	ORF8	3.3743700000000003	109	L	X	22908.0	17.0	28219.0	T28219-	-
hCoV-19/USA/WA-CDC-UW22081180440/2022	ORF8	2.8649299999999998	109	L	X	34486.0	25.0	28219.0	T28219-	-
hCoV-19/USA/WA-CDC-UW22081196422/2022	ORF8	2.90742	109	L	X	28754.0	17.0	28219.0	T28219-	-
hCoV-19/USA/WA-CDC-UW22081101324/2022	ORF8	2.72952	109	L	X	22275.0	20.0	28219.0	T28219-	-
hCoV-19/USA/WA-CDC-UW22081170879/2022	ORF8	3.25497	109	L	X	15484.0	12.0	28219.0	T28219-	-
hCoV-19/USA/WA-CDC-UW22081179817/2022	ORF8	3.00843	109	L	X	22171.0	24.0	28219.0	T28219-	-
hCoV-19/USA/WA-CDC-UW22090439283/2022	N	5.15096	411	M	X	14871.0	765.0	29504.0	A29504-	-
hCoV-19/USA/WA-UW-22090324490/2022	N	5.04475732085826	241	Q	X	44462.0	2243.0	28994.0	C28994T	-
hCoV-19/USA/WA-UW-22090290904/2022	N	1.56036408495315	248	K	X	29993.0	468.0	29015.0	A29015T	-
hCoV-19/USA/WA-UW-22090444954/2022	N	1.5180704323032999	349	Q	X	12977.0	197.0	29318.0	C29318T	-
hCoV-19/USA/WA-UW-22090272774/2022	N	1.77197802197802	409	Q	X	14560.0	258.0	29498.0	C29498T	-
hCoV-19/USA/WA-UW-22090272774/2022	N	1.26148855649666	386	Q	X	22196.0	280.0	29429.0	C29429T	-
hCoV-19/USA/WA-CDC-UW22090267836/2022	N	1.08061030289345	163	Q	X	31001.0	335.0	28760.0	C28760T	-
hCoV-19/USA/WA-CDC-UW22090398950/2022	N	1.18475925691899	181	Q	X	31652.0	375.0	28814.0	C28814T	-
hCoV-19/USA/WA-CDC-UW22090317494/2022	N	1.29937093946581	409	Q	X	9697.0	126.0	29498.0	C29498T	-
hCoV-19/USA/WA-CDC-UW22090364917/2022	N	1.79125043058904	272	Q	X	34836.0	624.0	29087.0	C29087T	-
hCoV-19/USA/WA-CDC-UW22090439283/2022	N	2.54392538929136	389	Q	X	24018.0	611.0	29438.0	C29438T	-
hCoV-19/USA/WA-CDC-UW22082923376/2022	N	1.2348922753547	384	Q	X	11418.0	141.0	29423.0	C29423T	-
hCoV-19/USA/WA-CDC-UW22090629727/2022	N	1.26955677532579	70	Q	X	26781.0	340.0	28481.0	C28481T	-
hCoV-19/USA/WA-UW-22081112528/2022	N	4.7025434688892	174	E	X	27836.0	1309.0	28793.0	G28793T	-
hCoV-19/USA/WA-UW-22081130382/2022	N	3.75913829649175	231	E	X	23117.0	869.0	28964.0	G28964T	-
hCoV-19/USA/WA-UW-22080616500/2022	N	3.7501195828948597	303	Q	X	10453.0	392.0	29180.0	C29180T	-
hCoV-19/USA/NM-UW-22080864388/2022	N	7.15503972711011	10	R	X	48078.0	3440.0	28301.0	C28301T	-
hCoV-19/USA/OR-UW-22080529044/2022	N	10.36585365853658	30	G	X	656.0	68.0	28361.0	G28361T	-
hCoV-19/USA/WA-CDC-UW22081711909/2022	N	2.52451802960808	229	Q	X	26817.0	677.0	28958.0	C28958T	-
hCoV-19/USA/WA-CDC-UW22081621724/2022	N	2.47067188055456	39	Q	X	45008.0	1112.0	28388.0	C28388T	-
hCoV-19/USA/WA-CDC-UW22081621724/2022	N	2.77116981762029	163	Q	X	47922.0	1328.0	28760.0	C28760T	-
hCoV-19/USA/WA-CDC-UW22081558286/2022	N	4.54448656246007	164	G	X	46958.0	2134.0	28763.0	G28763T	-
hCoV-19/USA/WA-CDC-UW22081410490/2022	N	1.75476603119584	283	Q	X	13848.0	243.0	29120.0	C29120T	-
hCoV-19/USA/WA-CDC-UW22090457513/2022	N	3.07662223381025	240	Q	X	30683.0	944.0	28991.0	C28991T	-
hCoV-19/USA/WA-UW-22081754912/2022	N	3.03383279504421	58	Q	X	37774.0	1146.0	28445.0	C28445T	-
hCoV-19/USA/WA-UW-22081054692/2022	N	16.35802469135802	418	Q	X	648.0	106.0	29525.0	C29525T	-
hCoV-19/USA/WA-UW-22081400548/2022	N	1.20982986767485	418	Q	X	2645.0	32.0	29525.0	C29525T	-
hCoV-19/USA/WA-CDC-UW22082923376/2022	N	1.94263040423245	360	Y	X	12097.0	235.0	29353.0	C29353A	-
hCoV-19/USA/WA-CDC-UW22082904569/2022	N	16.707021791767552	30	G	X	413.0	69.0	28361.0	G28361T	-
hCoV-19/USA/WA-CDC-UW22082726132/2022	N	1.06313086065818	181	Q	X	16743.0	178.0	28814.0	C28814T	-
hCoV-19/USA/WA-UW-22082213972/2022	N	1.13103970469925	272	Q	X	21131.0	239.0	29087.0	C29087T	-
hCoV-19/USA/WA-UW-22082395737/2022	N	3.88222654548622	93	R	X	34439.0	1337.0	28550.0	C28550T	-
hCoV-19/USA/WA-UW-22082114686/2022	N	2.08734128510965	409	Q	X	10396.0	217.0	29498.0	C29498T	-
hCoV-19/USA/WA-UW-22082273032/2022	N	2.35237638022083	303	Q	X	16664.0	392.0	29180.0	C29180T	-
hCoV-19/USA/WA-UW-22082194252/2022	N	1.7505865367262199	338	K	X	11082.0	194.0	29285.0	A29285T	-
hCoV-19/USA/WA-UW-22081036779/2022	N	4.56990948794227	88	R	X	15799.0	722.0	28535.0	C28535T	-
