# Supplementary material for: Positive selection underlies repeated knockout of ORF8 in SARS-CoV-2 evolution
Source: Nat Commun. 2024 Apr 13;15:3207. doi: 10.1038/s41467-024-47599-5 (PMC11016114; doi:10.1038/s41467-024-47599-5)
Supplement: Supplementary file 4 — Source Data [file 41467_2024_47599_MOESM4_ESM.zip › Source Data/Fig4/4A_SourceData.tsv]

gene	dN_dS	dN_dS_min	dN_dS_max	dStop_dS	dStop_dS_min	dStop_dS_max
E	0.7490486868707885	0.7338617215627005	0.7650194559616612	0.0114916171665459	0.0057660319261126	0.017816310899216
M	0.3122768839200487	0.3089531249071596	0.3155747582075427	0.0075881850369505	0.006135035292899	0.0091094960981504
N	0.5431337783536471	0.539588979092239	0.5466626606866116	0.0055735443452616	0.0049508024516052	0.0062161500034769
ORF1a	0.3780357696711992	0.3770735760693364	0.3790095973492581	0.002773470021049	0.0025843394355979	0.0029726547141029
ORF1b	0.3242373108633514	0.3230214704712656	0.3254760993490128	0.0028829732735102	0.0026110915715121	0.0031663604995241
ORF3a	0.8973157906627562	0.8899263926829173	0.9048846417812364	0.0869932858320585	0.0828247621417097	0.0911988168824186
ORF6	0.4583831057675381	0.4502653240616616	0.4667581490692196	0.1857538908155416	0.1769093473124824	0.1950154035901464
ORF7a	1.1347903025777242	1.1211253645495378	1.148644118703658	0.8755461853428939	0.8545726675809924	0.8963621093510408
ORF7b	1.4320040865759551	1.3967635348449852	1.4683098736989253	0.8897585556850268	0.8430436379975229	0.9371122157758044
ORF8	1.107705534074742	1.0921171259592255	1.1234816476880554	1.0862826836859183	1.0602668110762743	1.1123165538788031
Spike	0.5187719221435854	0.5163382447133322	0.5212730874158309	0.0042894608278414	0.0038372394347296	0.0047407678112628
