# Supplementary material for: Positive selection underlies repeated knockout of ORF8 in SARS-CoV-2 evolution
Source: Nat Commun. 2024 Apr 13;15:3207. doi: 10.1038/s41467-024-47599-5 (PMC11016114; doi:10.1038/s41467-024-47599-5)
Supplement: Supplementary file 4 — Source Data [file 41467_2024_47599_MOESM4_ESM.zip › Source Data/Fig4/4B_SourceData.tsv]

Variable	Fold_change	2.5 %	97.5 %	Gene
mut_typemissense	0.888177758432119	0.60731137453024	1.2904710022399	ORF1a
mut_typenonsense	0.0049486009700875	4.25841030589983e-05	71.0	ORF1a
mut_typemissense	1.50226518910522	0.902522295578849	2.48987276451362	ORF1b
mut_typenonsense	0.0018657325396558	1.18359113533815e-05	71.0	ORF1b
mut_typemissense	5.49855986208294	3.5711765797476	8.3774947429197	Spike
mut_typenonsense	0.0196825814468021	0.0002762226352263	71.0	Spike
mut_typemissense	0.731337446878069	0.243129396961229	1.89410395292897	ORF3a
mut_typenonsense	0.0694582803935696	0.0026620989263465	71.0	ORF3a
mut_typemissense	14.0826506639151	2.50577688895981	64.7570851988421	E
mut_typenonsense	0.0179295772139945	8.85969208423675e-05	71.0	M
mut_typemissense	4.64545574590281	2.00235807587672	11.1632399016353	M
mut_typenonsense	0.0223291479069672	0.001130013075167	71.0	ORF6
mut_typemissense	0.70436541613908	0.135916955119016	3.23174958369078	ORF6
mut_typemissense	2.24142591474522	0.480916625060543	7.65214927399468	ORF7a
mut_typenonsense	0.350761099339782	0.0379299755622481	14.4085109290476	ORF7a
mut_typemissense	0.357997101720269	0.0250048200552632	2.4641499399568	ORF7b
mut_typenonsense	0.040161583279091	0.0011344619669864	267.128005727837	ORF7b
mut_typemissense	1.86069162709221	1.76823249056615	1.95709776352714	ORF8
mut_typenonsense	6.28556671769301	5.77730031853342	6.84593637022156	ORF8
mut_typemissense	4.51267524053297	2.4775379047075	8.01603605699458	N
mut_typenonsense	0.0461822211020097	0.0007232611084384	71.0	N
