# Supplementary material for: Positive selection underlies repeated knockout of ORF8 in SARS-CoV-2 evolution
Source: Nat Commun. 2024 Apr 13;15:3207. doi: 10.1038/s41467-024-47599-5 (PMC11016114; doi:10.1038/s41467-024-47599-5)
Supplement: Supplementary file 4 — Source Data [file 41467_2024_47599_MOESM4_ESM.zip › Source Data/Supplemental/S3/S3C_SourceData.tsv]

protein	nDeletions	nDeletions_norm
Nsp1	2484	0.030762028956431608
Nsp2	2942	0.0102791660067491
Nsp3	21452	0.024585784627002377
Nsp4	2118	0.009442605410104658
Nsp5	592	0.004312570129347237
Nsp6	616	0.0047349849668070635
Nsp7	43	0.0011548517942435472
Nsp8	77	0.0008668848739735155
Nsp9	98	0.0019332299844365122
Nsp10	486	0.007793945403412449
Nsp12	4399	0.010521409885188673
Nsp13	1338	0.0049626943914376385
Nsp14	21650	0.09157631753523421
Nsp15	3838	0.024726620410233834
Nsp16	5876	0.04395430457834649
