# Supplementary material for: Positive selection underlies repeated knockout of ORF8 in SARS-CoV-2 evolution
Source: Nat Commun. 2024 Apr 13;15:3207. doi: 10.1038/s41467-024-47599-5 (PMC11016114; doi:10.1038/s41467-024-47599-5)
Supplement: Supplementary file 4 — Source Data [file 41467_2024_47599_MOESM4_ESM.zip › Source Data/Supplemental/S3/S3AB_SourceData.tsv]

gene	nDeletions	nDeletions_norm
ORF1a	24647	0.01248385129349999
ORF1b	28471	0.02354939975850513
S	26485	0.04637751385584043
ORF3a	509	0.004125921670309272
E	757	0.022499377700501182
M	17166	0.1723661669493749
ORF6	710	0.02594564095873894
ORF7a	6603	0.12164431500737687
ORF7b	4460	0.23120769994217216
ORF8	2404	0.04428788933480751
N	5118	0.027228401680851052
ORF9b	645	0.01482258230755893
